# Supplementary material for: Genetic Characteristic and RNA-Seq Analysis in Transparent Mutant of Carp–Goldfish Nucleocytoplasmic Hybrid
Source: Genes (Basel). 2019 Sep 12;10(9):704. doi: 10.3390/genes10090704 (PMC6771007; doi:10.3390/genes10090704)
Supplement: Supplementary file 1 [file genes-10-00704-s001.zip]

Archive with 7 entries (6 files):
- Supplementary Figures.pdf
- Supplementary table 5.xlsx
- TableS1-S4.pdf
- __MACOSX/
- __MACOSX/._Supplementary Figures.pdf
- __MACOSX/._Supplementary table 5.xlsx
- __MACOSX/._Supplementary Table1-4.doc
