# Supplementary material for: Genetic Characteristic and RNA-Seq Analysis in Transparent Mutant of Carp–Goldfish Nucleocytoplasmic Hybrid
Source: Genes (Basel). 2019 Sep 12;10(9):704. doi: 10.3390/genes10090704 (PMC6771007; doi:10.3390/genes10090704)
Supplement: Supplementary file 1 [file genes-10-00704-s001.zip › Supplementary table 5.xlsx]

## Sheet: All
Gene_id	Trand	ReadsCount(WT)	ReadsCount(TM)	FC（TM/WT）	log2FC（TM/WT）	PValue	FDR	GO:BiologicalProcess	GO:CellularComponent	GO:MolecularFunction	KEGG
CAFS_CommonC_G_029206	Down	1643.3	5.46	0.00332258	-8.23348	1.82e-17	7.97e-13	GO:0015671(oxygen transport)	GO:0005833(hemoglobin complex)	GO:0005506(iron ion binding),GO:0019825(oxygen binding),GO:0020037(heme binding)	-
CAFS_CommonC_G_048410	Down	1107.93	3.15	0.00284314	-8.4583	8.64e-17	1.89e-12	GO:0006412(translation)	GO:0005622(intracellular),GO:0005840(ribosome)	GO:0003735(structural constituent of ribosome)	K02976 RP-S26e, RPS26; small subunit ribosomal protein S26e
CAFS_CommonC_G_011161	Down	880.2	3.04	0.00345376	-8.17762	8.18e-16	1.19e-11	GO:0015671(oxygen transport)	GO:0005833(hemoglobin complex)	GO:0005506(iron ion binding),GO:0019825(oxygen binding),GO:0020037(heme binding)	-
CAFS_CommonC_G_066699	Down	364.96	1	0.00274003	-8.51159	1.62e-14	1.77e-10	GO:0015671(oxygen transport)	GO:0005833(hemoglobin complex)	GO:0005506(iron ion binding),GO:0019825(oxygen binding),GO:0020037(heme binding)	-
CAFS_CommonC_G_029207	Down	1067.43	9.54	0.00893735	-6.80594	1.34e-13	1.17e-09	GO:0015671(oxygen transport)	GO:0005833(hemoglobin complex)	GO:0005506(iron ion binding),GO:0019825(oxygen binding),GO:0020037(heme binding)	-
CAFS_CommonC_G_051354	Down	172.25	1	0.00580552	-7.42836	1.93e-11	1.41e-07	GO:0005975(carbohydrate metabolic process),GO:0006013(mannose metabolic process)	-	GO:0004553(hydrolase activity, hydrolyzing O-glycosyl compounds),GO:0004559(alpha-mannosidase activity),GO:0008270(zinc ion binding),GO:0015923(mannosidase activity)	K01191 E3.2.1.24; alpha-mannosidase [EC:3.2.1.24]
CAFS_CommonC_G_068758	Down	138.76	1	0.00720669	-7.11645	1.29e-10	8.04e-07	-	-	-	-
CAFS_CommonC_G_022355	Down	159.58	3.01	0.018862	-5.72837	7.49e-09	4.09e-05	-	-	-	-
CAFS_CommonC_G_065676	Down	123.54	3.84	0.0310831	-5.00773	2.15e-07	0.00104404	-	-	GO:0005515(protein binding)	-
CAFS_CommonC_G_072107	Down	52.99	1	0.0188715	-5.72765	4.66e-07	0.00203537	-	-	-	-
CAFS_CommonC_G_079684	Up	29	380	13.1034	3.71187	6.97e-07	0.00276784	-	-	-	-
CAFS_CommonC_G_057519	Down	49.02	1	0.0203998	-5.6153	8.76e-07	0.00318923	-	-	GO:0005515(protein binding)	-
CAFS_CommonC_G_025896	Down	43.65	1	0.0229095	-5.44791	2.05e-06	0.00688763	-	-	-	-
CAFS_CommonC_G_033973	Down	221	15	0.0678733	-3.88101	2.84e-06	0.00887534	GO:0006810(transport)	-	GO:0005215(transporter activity),GO:0008289(lipid binding)	K03098 -
CAFS_CommonC_G_004836	Down	74	3	0.0405405	-4.62449	4.77e-06	0.0139103	-	-	-	-
CAFS_CommonC_G_031223	Down	37.92	1	0.0263713	-5.24489	5.19e-06	0.0141727	-	-	-	-
CAFS_CommonC_G_018847	Down	59	2	0.0338983	-4.88264	7.49e-06	0.0192455	GO:0006508(proteolysis)	-	GO:0004252(serine-type endopeptidase activity)	-
CAFS_CommonC_G_041476	Up	20.75	214	10.3133	3.36643	7.95e-06	0.019299	GO:0005975(carbohydrate metabolic process),GO:0006013(mannose metabolic process)	-	GO:0004553(hydrolase activity, hydrolyzing O-glycosyl compounds),GO:0004559(alpha-mannosidase activity),GO:0008270(zinc ion binding),GO:0015923(mannosidase activity)	K01191 E3.2.1.24; alpha-mannosidase [EC:3.2.1.24]
CAFS_CommonC_G_011135	Down	908.92	92.85	0.102154	-3.29118	1.19e-05	0.0273349	-	-	-	-
CAFS_CommonC_G_077061	Down	30.67	1	0.0326052	-4.93876	2.25e-05	0.0491273	-	-	-	-
CAFS_CommonC_G_083507	Up	1	38	38	5.24793	2.69e-05	0.056077	-	-	-	-
CAFS_CommonC_G_073986	Down	30	1	0.0333333	-4.90689	2.82e-05	0.0561128	-	GO:0016021(integral component of membrane)	-	-
CAFS_CommonC_G_026459	Down	268	28	0.104478	-3.25873	3.03e-05	0.0576515	-	-	-	-
CAFS_CommonC_G_090663	Down	29.32	1	0.0341064	-4.87381	3.57e-05	0.0649727	-	-	-	-
CAFS_CommonC_G_042665	Down	47.11	2.25	0.0477606	-4.38804	4.2e-05	0.0733626	-	-	-	-
CAFS_CommonC_G_051430	Up	1	26	26	4.70044	4.53e-05	0.0733626	-	GO:0005622(intracellular)	GO:0005515(protein binding),GO:0008270(zinc ion binding),GO:0046872(metal ion binding)	K15505 -
CAFS_CommonC_G_089118	Down	28	1	0.0357143	-4.80735	4.53e-05	0.0733626	-	-	-	-
CAFS_CommonC_G_027993	Down	35.58	1	0.0281057	-5.15299	5.69e-05	0.079094	-	-	-	-
CAFS_CommonC_G_070770	Down	36	1	0.0277778	-5.16993	5.69e-05	0.079094	-	-	-	-
CAFS_CommonC_G_091012	Down	45	2	0.0444444	-4.49185	5.78e-05	0.079094	-	-	-	-
CAFS_CommonC_G_004515	Up	1	24.6	24.6	4.62059	5.79e-05	0.079094	-	-	-	-
CAFS_CommonC_G_086324	Down	26.7	1	0.0374532	-4.73877	5.79e-05	0.079094	-	-	GO:0008270(zinc ion binding)	K16675 ZDHHC9_14_18; palmitoyltransferase ZDHHC9/14/18 [EC:2.3.1.225]
CAFS_CommonC_G_060152	Down	26	1	0.0384615	-4.70044	7.45e-05	0.0986052	-	-	GO:0003950(NAD+ ADP-ribosyltransferase activity)	-
CAFS_CommonC_G_047359	Down	58	4	0.0689655	-3.85798	7.67e-05	0.0986052	-	-	GO:0005515(protein binding),GO:0005525(GTP binding)	K16531 -
CAFS_CommonC_G_042078	Down	25	1	0.04	-4.64386	9.64e-05	0.120273	-	-	-	-
CAFS_CommonC_G_037590	Up	4	52	13	3.70044	9.91e-05	0.120273	GO:0006955(immune response),GO:0019882(antigen processing and presentation)	GO:0016020(membrane),GO:0042613(MHC class II protein complex)	GO:0005515(protein binding)	-
CAFS_CommonC_G_045698	Down	62	5	0.0806452	-3.63227	0.000110253	0.130226	GO:0009116(nucleoside metabolic process)	-	GO:0003824(catalytic activity)	-
CAFS_CommonC_G_020260	Down	24.31	1	0.0411353	-4.60348	0.000125561	0.139098	-	-	-	K12626 LSM7; U6 snRNA-associated Sm-like protein LSm7
CAFS_CommonC_G_047452	Down	32	1	0.03125	-5	0.000127312	0.139098	-	-	GO:0005515(protein binding)	-
CAFS_CommonC_G_077579	Down	32	1	0.03125	-5	0.000127312	0.139098	GO:0007166(cell surface receptor signaling pathway),GO:0007186(G-protein coupled receptor signaling pathway)	GO:0016020(membrane),GO:0016021(integral component of membrane)	GO:0004888(transmembrane signaling receptor activity),GO:0004930(G-protein coupled receptor activity),GO:0004991(parathyroid hormone receptor activity)	-
CAFS_CommonC_G_075896	Up	15.82	116.31	7.35209	2.87815	0.000148311	0.156733	GO:0007128(meiotic prophase I),GO:0007130(synaptonemal complex assembly),GO:0070193(synaptonemal complex organization)	GO:0000795(synaptonemal complex)	-	-
CAFS_CommonC_G_039032	Down	86	9	0.104651	-3.25634	0.000150625	0.156733	GO:0007186(G-protein coupled receptor signaling pathway),GO:0008217(regulation of blood pressure),GO:0042310(vasoconstriction),GO:0048484(enteric nervous system development)	GO:0016021(integral component of membrane)	GO:0004930(G-protein coupled receptor activity),GO:0004962(endothelin receptor activity)	-
CAFS_CommonC_G_002722	Down	23.32	1	0.0428816	-4.5435	0.000164799	0.163687	-	-	-	-
CAFS_CommonC_G_040650	Down	23.46	1	0.0426257	-4.55213	0.000164799	0.163687	-	-	-	-
CAFS_CommonC_G_059817	Down	134.79	16.08	0.119297	-3.06737	0.00017994	0.174754	GO:0006605(protein targeting),GO:0007165(signal transduction)	-	-	-
CAFS_CommonC_G_007871	Down	37.01	2.28	0.061605	-4.02081	0.000191901	0.181715	GO:0007165(signal transduction)	GO:0005737(cytoplasm)	GO:0005515(protein binding)	-
CAFS_CommonC_G_012754	Down	30	1	0.0333333	-4.90689	0.000195424	0.181715	-	-	GO:0004842(ubiquitin-protein transferase activity)	-
CAFS_CommonC_G_032550	Down	21.75	1	0.045977	-4.44294	0.00021796	0.194398	-	-	-	-
CAFS_CommonC_G_019859	Up	1	19.76	19.76	4.30451	0.00021796	0.194398	-	-	-	-
CAFS_CommonC_G_019805	Down	305	45	0.147541	-2.76081	0.000283282	0.247605	-	GO:0005581(collagen trimer)	GO:0005201(extracellular matrix structural constituent)	-
CAFS_CommonC_G_052930	Down	33.76	1.9	0.0562796	-4.15124	0.000336207	0.282814	-	-	-	-
CAFS_CommonC_G_014100	Down	47	4	0.0851064	-3.55459	0.000341233	0.282814	-	-	-	K08059 IFI30, GILT; interferon, gamma-inducible protein 30
CAFS_CommonC_G_059861	Down	147.11	20.44	0.138944	-2.84743	0.000342978	0.282814	-	-	-	-
CAFS_CommonC_G_058087	Down	65.2	6.74	0.103374	-3.27405	0.000356572	0.288579	-	-	GO:0005525(GTP binding)	-
CAFS_CommonC_G_001532	Down	19.64	1	0.0509165	-4.29572	0.000390825	0.299653	-	-	GO:0046983(protein dimerization activity)	-
CAFS_CommonC_G_031537	Down	19.58	1	0.0510725	-4.29131	0.000390825	0.299653	-	GO:0016021(integral component of membrane)	GO:0004252(serine-type endopeptidase activity)	K09650 -
CAFS_CommonC_G_068323	Down	19.79	1	0.0505306	-4.3067	0.000390825	0.299653	-	-	GO:0005515(protein binding)	-
CAFS_CommonC_G_045720	Up	7.93	62.96	7.93947	2.98904	0.000422388	0.31827	-	-	GO:0005515(protein binding)	K13111 -
CAFS_CommonC_G_064197	Up	22.71	135.39	5.96169	2.57572	0.000449567	0.323396	GO:0008654(phospholipid biosynthetic process)	GO:0016020(membrane)	GO:0016780(phosphotransferase activity, for other substituted phosphate groups)	K00999 CDIPT; CDP-diacylglycerol--inositol 3-phosphatidyltransferase [EC:2.7.8.11]
CAFS_CommonC_G_011857	Down	91	11	0.120879	-3.04836	0.000455672	0.323396	-	-	-	-
CAFS_CommonC_G_005334	Down	44.56	4.36	0.0978456	-3.35335	0.000458791	0.323396	-	-	GO:0005525(GTP binding)	-
CAFS_CommonC_G_091347	Down	44.55	3.75	0.0841751	-3.57046	0.000458791	0.323396	-	-	-	-
CAFS_CommonC_G_037811	Up	2.52	36.36	14.4286	3.85086	0.000481147	0.328261	-	-	-	-
CAFS_CommonC_G_053162	Down	26	1	0.0384615	-4.70044	0.000488131	0.328261	-	-	GO:0016773(phosphotransferase activity, alcohol group as acceptor)	K07203 MTOR, FRAP, TOR; serine/threonine-protein kinase mTOR [EC:2.7.11.1]
CAFS_CommonC_G_073629	Down	2275	393.37	0.17291	-2.53191	0.000488226	0.328261	-	-	-	-
CAFS_CommonC_G_035457	Down	19	1	0.0526316	-4.24793	0.000530405	0.328503	GO:0006508(proteolysis)	-	GO:0004252(serine-type endopeptidase activity)	-
CAFS_CommonC_G_059937	Down	19.34	1	0.0517063	-4.27352	0.000530405	0.328503	GO:0035556(intracellular signal transduction)	-	-	-
CAFS_CommonC_G_089229	Down	18.81	1	0.0531632	-4.23343	0.000530405	0.328503	-	-	-	-
CAFS_CommonC_G_048206	Up	1	16.83	16.83	4.07296	0.000530405	0.328503	-	-	-	-
CAFS_CommonC_G_066161	Up	1	17.37	17.37	4.11853	0.000530405	0.328503	GO:0006355(regulation of transcription, DNA-templated)	GO:0005634(nucleus)	GO:0046872(metal ion binding)	-
CAFS_CommonC_G_065294	Down	44	4	0.0909091	-3.45943	0.000533686	0.328503	GO:0006508(proteolysis)	-	GO:0004197(cysteine-type endopeptidase activity)	K01369 LGMN; legumain [EC:3.4.22.34]
CAFS_CommonC_G_021827	Down	156	24	0.153846	-2.70044	0.000618074	0.358124	-	-	-	-
CAFS_CommonC_G_091658	Down	25	1	0.04	-4.64386	0.000621965	0.358124	-	-	GO:0005515(protein binding)	-
CAFS_CommonC_G_043688	Down	43	4	0.0930233	-3.42626	0.000622182	0.358124	GO:0006306(DNA methylation)	-	GO:0003677(DNA binding),GO:0008168(methyltransferase activity)	K17398 DNMT3A; DNA (cytosine-5)-methyltransferase 3A [EC:2.1.1.37]
CAFS_CommonC_G_049977	Down	43.2	3.59	0.0831019	-3.58898	0.000622182	0.358124	-	-	-	-
CAFS_CommonC_G_055027	Down	58.95	7.2	0.122137	-3.03342	0.000622782	0.358124	-	-	GO:0005515(protein binding)	-
CAFS_CommonC_G_079369	Down	85	11	0.129412	-2.94996	0.000678622	0.378162	-	-	-	-
CAFS_CommonC_G_072086	Down	96	13	0.135417	-2.88452	0.000688803	0.378162	-	-	GO:0005515(protein binding)	-
CAFS_CommonC_G_091417	Down	101	14	0.138614	-2.85086	0.000692619	0.378162	-	-	-	-
CAFS_CommonC_G_050438	Down	17.85	1	0.0560224	-4.15785	0.000726851	0.378162	-	-	-	-
CAFS_CommonC_G_018305	Up	1	15.72	15.72	3.97453	0.000726851	0.378162	-	-	-	-
CAFS_CommonC_G_046961	Up	1	15.51	15.51	3.95513	0.000726851	0.378162	-	-	GO:0005525(GTP binding)	-
CAFS_CommonC_G_077414	Up	1	15.87	15.87	3.98823	0.000726851	0.378162	-	-	GO:0003824(catalytic activity)	K17506 -
CAFS_CommonC_G_090918	Up	1	16	16	4	0.000726851	0.378162	-	-	-	-
CAFS_CommonC_G_010070	Down	62	8	0.129032	-2.9542	0.000792096	0.404679	-	-	-	-
CAFS_CommonC_G_065717	Down	24	1.37	0.0570833	-4.13079	0.000797167	0.404679	GO:0006811(ion transport),GO:0055085(transmembrane transport),GO:0070588(calcium ion transmembrane transport)	GO:0005891(voltage-gated calcium channel complex),GO:0016020(membrane)	GO:0005216(ion channel activity),GO:0005245(voltage-gated calcium channel activity)	-
CAFS_CommonC_G_047412	Down	35	3	0.0857143	-3.54432	0.000814859	0.404679	GO:0006355(regulation of transcription, DNA-templated),GO:0043401(steroid hormone mediated signaling pathway),GO:0048384(retinoic acid receptor signaling pathway)	GO:0005634(nucleus)	GO:0003677(DNA binding),GO:0003700(transcription factor activity, sequence-specific DNA binding),GO:0003707(steroid hormone receptor activity),GO:0003708(retinoic acid receptor activity)	-
CAFS_CommonC_G_069770	Down	34.66	3.06	0.0882862	-3.50167	0.000814859	0.404679	-	-	GO:0046872(metal ion binding)	-
CAFS_CommonC_G_007541	Down	156	26	0.166667	-2.58496	0.000967177	0.474927	-	-	-	-
CAFS_CommonC_G_091453	Down	17	1	0.0588235	-4.08746	0.00100641	0.483526	GO:0006816(calcium ion transport),GO:0007154(cell communication),GO:0055085(transmembrane transport)	GO:0016020(membrane),GO:0016021(integral component of membrane)	GO:0005432(calcium:sodium antiporter activity)	K03452 -
CAFS_CommonC_G_001754	Up	38	184	4.84211	2.27563	0.00100682	0.483526	GO:0005975(carbohydrate metabolic process)	-	GO:0004553(hydrolase activity, hydrolyzing O-glycosyl compounds)	K01187 malZ; alpha-glucosidase [EC:3.2.1.20]
CAFS_CommonC_G_028996	Down	23	1	0.0434783	-4.52356	0.00102803	0.488348	-	-	GO:0005509(calcium ion binding),GO:0005515(protein binding)	-
CAFS_CommonC_G_042071	Down	159	27	0.169811	-2.558	0.00104583	0.488479	-	-	-	-
CAFS_CommonC_G_016103	Up	405.72	1781.9	4.39195	2.13486	0.00105154	0.488479	-	-	-	-
CAFS_CommonC_G_030062	Up	725.28	3167.1	4.36673	2.12655	0.00106184	0.488479	-	-	-	-
CAFS_CommonC_G_088922	Down	28	2	0.0714286	-3.80735	0.00114105	0.515257	GO:0006308(DNA catabolic process)	-	GO:0004536(deoxyribonuclease activity),GO:0016888(endodeoxyribonuclease activity, producing 5'-phosphomonoesters)	-
CAFS_CommonC_G_087429	Down	580	110	0.189655	-2.39855	0.00114363	0.515257	-	-	GO:0030246(carbohydrate binding)	-
CAFS_CommonC_G_002759	Up	80	360.97	4.51213	2.17381	0.00122347	0.545604	GO:0006955(immune response),GO:0019882(antigen processing and presentation)	GO:0016020(membrane),GO:0042613(MHC class II protein complex)	GO:0005515(protein binding)	-
CAFS_CommonC_G_027065	Up	8	53	6.625	2.72792	0.00137813	0.585251	-	-	GO:0005509(calcium ion binding),GO:0005515(protein binding)	-
CAFS_CommonC_G_078274	Down	37	4	0.108108	-3.20945	0.00138806	0.585251	GO:0006355(regulation of transcription, DNA-templated)	-	GO:0003677(DNA binding),GO:0043565(sequence-specific DNA binding)	K09338 -
CAFS_CommonC_G_008078	Down	16	1	0.0625	-4	0.00140897	0.585251	-	-	-	-
CAFS_CommonC_G_017027	Down	15.59	1	0.0641437	-3.96255	0.00140897	0.585251	-	-	-	-
CAFS_CommonC_G_033792	Down	15.53	1	0.0643915	-3.95699	0.00140897	0.585251	-	-	-	-
CAFS_CommonC_G_079472	Down	16.06	1	0.0622665	-4.0054	0.00140897	0.585251	-	-	-	K14437 -
CAFS_CommonC_G_088398	Up	3	30	10	3.32193	0.00141891	0.585251	-	-	-	-
CAFS_CommonC_G_011860	Down	27	2	0.0740741	-3.75489	0.0014195	0.585251	-	-	-	-
CAFS_CommonC_G_011575	Down	52	7	0.134615	-2.89308	0.00143305	0.585313	GO:0006508(proteolysis)	GO:0031012(extracellular matrix)	GO:0004222(metalloendopeptidase activity)	K08624 -
CAFS_CommonC_G_036378	Up	19.97	99.84	4.9995	2.32178	0.0015291	0.618763	-	-	-	-
CAFS_CommonC_G_021086	Up	32	151	4.71875	2.2384	0.00158706	0.636324	GO:0006508(proteolysis)	-	GO:0004252(serine-type endopeptidase activity)	-
CAFS_CommonC_G_010555	Up	7	47	6.71429	2.74723	0.00162304	0.644836	-	-	-	-
CAFS_CommonC_G_056966	Down	36	4	0.111111	-3.16993	0.001642	0.646488	-	-	GO:0005515(protein binding)	-
CAFS_CommonC_G_032774	Down	45.88	6.26	0.136443	-2.87363	0.00171465	0.669064	-	-	-	-
CAFS_CommonC_G_077730	Up	43.69	194.72	4.45686	2.15603	0.00174697	0.675645	-	-	GO:0005515(protein binding)	-
CAFS_CommonC_G_021972	Down	405	81	0.2	-2.32193	0.00182167	0.686875	-	GO:0005581(collagen trimer)	GO:0005201(extracellular matrix structural constituent)	-
CAFS_CommonC_G_000346	Down	35	4	0.114286	-3.12928	0.00194758	0.686875	GO:0055114(oxidation-reduction process)	-	GO:0005506(iron ion binding),GO:0016705(oxidoreductase activity, acting on paired donors, with incorporation or reduction of molecular oxygen),GO:0020037(heme binding)	K07434 CYP19A; aromatase [EC:1.14.14.14]
CAFS_CommonC_G_044759	Down	34.61	4.06	0.117307	-3.09164	0.00194758	0.686875	-	-	GO:0046872(metal ion binding)	-
CAFS_CommonC_G_075014	Down	35	4	0.114286	-3.12928	0.00194758	0.686875	-	-	-	-
CAFS_CommonC_G_002296	Down	149.47	27.54	0.184251	-2.44026	0.00198931	0.686875	-	-	GO:0005515(protein binding)	-
CAFS_CommonC_G_031705	Up	1	14.45	14.45	3.853	0.00199605	0.686875	-	-	-	-
CAFS_CommonC_G_034455	Down	15.07	1	0.066357	-3.91361	0.00199605	0.686875	-	-	-	-
CAFS_CommonC_G_037518	Down	15	1	0.0666667	-3.90689	0.00199605	0.686875	-	-	GO:0005515(protein binding)	-
CAFS_CommonC_G_056620	Down	15	1	0.0666667	-3.90689	0.00199605	0.686875	-	-	GO:0005102(receptor binding),GO:0008083(growth factor activity)	-
CAFS_CommonC_G_068660	Down	14.57	1	0.0686342	-3.86493	0.00199605	0.686875	-	-	-	-
CAFS_CommonC_G_082975	Down	14.66	1	0.0682128	-3.87381	0.00199605	0.686875	-	-	-	-
CAFS_CommonC_G_013497	Down	14	1	0.0714286	-3.80735	0.00199605	0.686875	-	-	-	-
CAFS_CommonC_G_048939	Down	14	1	0.0714286	-3.80735	0.00199605	0.686875	-	-	GO:0046983(protein dimerization activity)	-
CAFS_CommonC_G_082319	Down	14.47	1	0.0691085	-3.85499	0.00199605	0.686875	-	-	GO:0008270(zinc ion binding)	K10658 -
CAFS_CommonC_G_009717	Down	130	24	0.184615	-2.43741	0.00206611	0.702089	-	-	-	-
CAFS_CommonC_G_018511	Down	30	3	0.1	-3.32193	0.00208845	0.702089	GO:0006508(proteolysis)	GO:0016020(membrane)	GO:0008237(metallopeptidase activity),GO:0008241(peptidyl-dipeptidase activity)	-
CAFS_CommonC_G_029216	Down	30	3	0.1	-3.32193	0.00208845	0.702089	-	-	-	-
CAFS_CommonC_G_054796	Down	39.9	5.08	0.127318	-2.97349	0.00212562	0.703757	-	-	-	-
CAFS_CommonC_G_004410	Down	39	4.59	0.117692	-3.08691	0.00212562	0.703757	-	-	GO:0008270(zinc ion binding)	-
CAFS_CommonC_G_045760	Down	80	13	0.1625	-2.62149	0.00217481	0.71463	GO:0006508(proteolysis)	-	GO:0004181(metallocarboxypeptidase activity),GO:0005515(protein binding),GO:0008270(zinc ion binding)	K07752 -
CAFS_CommonC_G_020312	Up	1	18	18	4.16993	0.00229484	0.72829	GO:0006811(ion transport),GO:0006813(potassium ion transport),GO:0051260(protein homooligomerization),GO:0055085(transmembrane transport)	GO:0008076(voltage-gated potassium channel complex),GO:0016020(membrane)	GO:0005216(ion channel activity),GO:0005249(voltage-gated potassium channel activity),GO:0005515(protein binding)	-
CAFS_CommonC_G_068144	Down	20	1	0.05	-4.32193	0.00229484	0.72829	-	-	GO:0046872(metal ion binding)	-
CAFS_CommonC_G_077583	Down	20	1	0.05	-4.32193	0.00229484	0.72829	-	-	GO:0005515(protein binding)	-
CAFS_CommonC_G_083587	Down	20	1	0.05	-4.32193	0.00229484	0.72829	-	-	GO:0005515(protein binding)	-
CAFS_CommonC_G_012483	Up	62.45	254.9	4.08167	2.02916	0.00230418	0.72829	-	-	-	-
CAFS_CommonC_G_042136	Down	34	4	0.117647	-3.08746	0.00231637	0.72829	-	-	GO:0005515(protein binding)	-
CAFS_CommonC_G_025990	Down	119	22	0.184874	-2.43539	0.00235916	0.736446	-	-	GO:0016787(hydrolase activity)	K14641 APY1_2; apyrase [EC:3.6.1.5]
CAFS_CommonC_G_029460	Down	178.74	34.62	0.193689	-2.36818	0.00243166	0.753695	-	-	GO:0005515(protein binding)	-
CAFS_CommonC_G_067227	Down	42.98	5.97	0.138902	-2.84786	0.00261227	0.792156	GO:0006355(regulation of transcription, DNA-templated)	GO:0005634(nucleus)	GO:0003677(DNA binding),GO:0003700(transcription factor activity, sequence-specific DNA binding),GO:0043565(sequence-specific DNA binding)	-
CAFS_CommonC_G_015262	Down	91	16	0.175824	-2.50779	0.00265988	0.792156	-	-	GO:0005525(GTP binding)	-
CAFS_CommonC_G_078226	Down	64	10	0.15625	-2.67807	0.00266168	0.792156	-	GO:0016021(integral component of membrane)	GO:0004872(receptor activity)	-
CAFS_CommonC_G_016206	Up	25.99	115.31	4.43671	2.14949	0.00267464	0.792156	-	-	GO:0003924(GTPase activity),GO:0005525(GTP binding)	-
CAFS_CommonC_G_009580	Up	62	249	4.01613	2.00581	0.00273442	0.792156	-	-	-	-
CAFS_CommonC_G_011657	Up	13.67	66.98	4.89978	2.29272	0.00274552	0.792156	-	-	-	-
CAFS_CommonC_G_012997	Down	24	2	0.0833333	-3.58496	0.00281198	0.792156	-	-	GO:0005515(protein binding)	-
CAFS_CommonC_G_029857	Down	24.49	2.24	0.0914659	-3.45062	0.00281198	0.792156	-	-	-	-
CAFS_CommonC_G_087121	Down	24.04	2.15	0.0894343	-3.48303	0.00281198	0.792156	-	-	GO:0005525(GTP binding)	K17065 DNM1L; dynamin 1-like protein [EC:3.6.5.5]
CAFS_CommonC_G_007981	Up	1	13	13	3.70044	0.00286389	0.792156	GO:0006811(ion transport)	GO:0016020(membrane)	-	-
CAFS_CommonC_G_017595	Down	13	1	0.0769231	-3.70044	0.00286389	0.792156	-	-	-	-
CAFS_CommonC_G_028230	Down	13	1	0.0769231	-3.70044	0.00286389	0.792156	-	-	-	-
CAFS_CommonC_G_038749	Down	13	1	0.0769231	-3.70044	0.00286389	0.792156	-	-	GO:0003676(nucleic acid binding),GO:0016787(hydrolase activity),GO:0046872(metal ion binding)	-
CAFS_CommonC_G_055632	Down	13	1	0.0769231	-3.70044	0.00286389	0.792156	-	-	GO:0003676(nucleic acid binding)	K14411 MSI; RNA-binding protein Musashi
CAFS_CommonC_G_056221	Down	12.86	1	0.0777605	-3.68482	0.00286389	0.792156	-	-	-	-
CAFS_CommonC_G_078370	Down	13	1	0.0769231	-3.70044	0.00286389	0.792156	-	-	-	-
CAFS_CommonC_G_091629	Down	13	1	0.0769231	-3.70044	0.00286389	0.792156	-	-	-	-
CAFS_CommonC_G_007865	Down	19	1.49	0.0784211	-3.67262	0.00304285	0.807305	-	-	GO:0030246(carbohydrate binding)	-
CAFS_CommonC_G_024701	Down	18.96	0.89	0.0469409	-4.41301	0.00304285	0.807305	-	-	-	-
CAFS_CommonC_G_037554	Down	19	1	0.0526316	-4.24793	0.00304285	0.807305	GO:0007155(cell adhesion),GO:0007156(homophilic cell adhesion via plasma membrane adhesion molecules)	GO:0005886(plasma membrane),GO:0016020(membrane)	GO:0005509(calcium ion binding)	-
CAFS_CommonC_G_039404	Down	19	1	0.0526316	-4.24793	0.00304285	0.807305	-	-	-	-
CAFS_CommonC_G_058882	Down	19.04	1	0.052521	-4.25096	0.00304285	0.807305	GO:0006468(protein phosphorylation)	-	GO:0004672(protein kinase activity),GO:0004674(protein serine/threonine kinase activity),GO:0004707(MAP kinase activity),GO:0005524(ATP binding)	K14512 MPK6; mitogen-activated protein kinase 6 [EC:2.7.11.24]
CAFS_CommonC_G_068856	Down	19	1	0.0526316	-4.24793	0.00304285	0.807305	-	-	-	-
CAFS_CommonC_G_092120	Down	177.21	36.45	0.205688	-2.28147	0.00304797	0.807305	-	-	-	-
CAFS_CommonC_G_083267	Up	3	26.39	8.79667	3.13696	0.00311863	0.821046	-	-	GO:0003924(GTPase activity),GO:0005525(GTP binding)	-
CAFS_CommonC_G_065177	Down	214	45	0.21028	-2.24961	0.00316979	0.829516	-	-	-	-
CAFS_CommonC_G_012543	Up	11	54.01	4.91	2.29572	0.0032194	0.830038	-	-	GO:0005515(protein binding)	-
CAFS_CommonC_G_059247	Up	10.74	53.87	5.01583	2.32649	0.0032194	0.830038	GO:0006184(obsolete GTP catabolic process),GO:0006886(intracellular protein transport),GO:0006913(nucleocytoplasmic transport),GO:0007165(signal transduction),GO:0007264(small GTPase mediated signal transduction),GO:0015031(protein transport)	GO:0005622(intracellular),GO:0016020(membrane)	GO:0003924(GTPase activity),GO:0005525(GTP binding)	K07874 RAB1A; Ras-related protein Rab-1A
CAFS_CommonC_G_039702	Up	191.25	715.1	3.73908	1.90269	0.00327909	0.830038	GO:0001558(regulation of cell growth)	GO:0005576(extracellular region)	GO:0005520(insulin-like growth factor binding)	-
CAFS_CommonC_G_086333	Up	19	85	4.47368	2.16146	0.00330161	0.830038	-	-	-	-
CAFS_CommonC_G_033282	Down	32	4	0.125	-3	0.00330473	0.830038	GO:0006629(lipid metabolic process)	-	GO:0008081(phosphoric diester hydrolase activity)	-
CAFS_CommonC_G_037327	Down	32	4	0.125	-3	0.00330473	0.830038	GO:0006355(regulation of transcription, DNA-templated)	GO:0005634(nucleus)	GO:0003700(transcription factor activity, sequence-specific DNA binding)	-
CAFS_CommonC_G_078760	Down	32.29	4.05	0.125426	-2.99509	0.00330473	0.830038	-	-	-	-
CAFS_CommonC_G_013877	Down	36	5	0.138889	-2.848	0.00341955	0.849116	GO:0006508(proteolysis)	-	GO:0004222(metalloendopeptidase activity),GO:0008270(zinc ion binding)	-
CAFS_CommonC_G_035281	Down	36	5	0.138889	-2.848	0.00341955	0.849116	-	-	GO:0005515(protein binding)	-
CAFS_CommonC_G_084436	Down	222.97	48	0.215276	-2.21574	0.00346078	0.854501	-	-	GO:0005515(protein binding)	-
CAFS_CommonC_G_006126	Down	23	2	0.0869565	-3.52356	0.00356754	0.858871	-	-	GO:0046872(metal ion binding)	-
CAFS_CommonC_G_085312	Down	23	2	0.0869565	-3.52356	0.00356754	0.858871	-	-	-	K00760 hprT, hpt, HPRT1; hypoxanthine phosphoribosyltransferase [EC:2.4.2.8]
CAFS_CommonC_G_090866	Down	23	2	0.0869565	-3.52356	0.00356754	0.858871	-	-	-	-
CAFS_CommonC_G_001017	Down	53	9	0.169811	-2.558	0.00357514	0.858871	-	-	-	-
CAFS_CommonC_G_036596	Down	70	12	0.171429	-2.54432	0.00357675	0.858871	GO:0006468(protein phosphorylation),GO:0007169(transmembrane receptor protein tyrosine kinase signaling pathway)	GO:0016020(membrane)	GO:0004714(transmembrane receptor protein tyrosine kinase activity),GO:0005524(ATP binding)	-
CAFS_CommonC_G_073465	Up	3	25	8.33333	3.05889	0.00383276	0.866913	GO:0007186(G-protein coupled receptor signaling pathway)	-	GO:0003924(GTPase activity),GO:0004871(signal transducer activity),GO:0019001(guanyl nucleotide binding),GO:0031683(G-protein beta/gamma-subunit complex binding)	-
CAFS_CommonC_G_047406	Down	81	15	0.185185	-2.43296	0.0038392	0.866913	-	-	GO:0005509(calcium ion binding),GO:0005515(protein binding)	-
CAFS_CommonC_G_028533	Down	113	23	0.20354	-2.29662	0.00390141	0.866913	-	-	-	-
CAFS_CommonC_G_038912	Down	31.05	3.85	0.123994	-3.01166	0.00396476	0.866913	-	-	-	-
CAFS_CommonC_G_072503	Down	30.84	3.94	0.127756	-2.96854	0.00396476	0.866913	GO:0035556(intracellular signal transduction)	-	-	-
CAFS_CommonC_G_025862	Down	427	98	0.229508	-2.12338	0.00398099	0.866913	-	-	-	-
CAFS_CommonC_G_005497	Up	10	52	5.2	2.37851	0.00398913	0.866913	-	-	-	-
CAFS_CommonC_G_015338	Down	17.93	1	0.0557724	-4.1643	0.00406644	0.866913	-	-	-	-
CAFS_CommonC_G_071373	Down	18	1	0.0555556	-4.16993	0.00406644	0.866913	-	-	-	-
CAFS_CommonC_G_075405	Down	18	1	0.0555556	-4.16993	0.00406644	0.866913	-	-	-	K18628 -
CAFS_CommonC_G_081069	Down	18	1	0.0555556	-4.16993	0.00406644	0.866913	-	-	-	-
CAFS_CommonC_G_000249	Down	116.88	24.15	0.206622	-2.27493	0.00409429	0.866913	-	GO:0016459(myosin complex)	GO:0003774(motor activity),GO:0005515(protein binding),GO:0005524(ATP binding)	-
CAFS_CommonC_G_045801	Down	80.28	15.41	0.191953	-2.38117	0.0041473	0.866913	-	-	-	-
CAFS_CommonC_G_014825	Up	1	12	12	3.58496	0.00416566	0.866913	-	-	GO:0005515(protein binding)	-
CAFS_CommonC_G_025884	Up	1	12.23	12.23	3.61235	0.00416566	0.866913	-	-	GO:0005515(protein binding)	-
CAFS_CommonC_G_039387	Up	1	12	12	3.58496	0.00416566	0.866913	-	-	GO:0005515(protein binding)	-
CAFS_CommonC_G_041891	Up	1	12	12	3.58496	0.00416566	0.866913	-	-	GO:0005515(protein binding)	-
CAFS_CommonC_G_067118	Up	1	12	12	3.58496	0.00416566	0.866913	-	-	-	-
CAFS_CommonC_G_080200	Up	1	11.65	11.65	3.54226	0.00416566	0.866913	-	-	-	-
CAFS_CommonC_G_018905	Down	12	1	0.0833333	-3.58496	0.00416566	0.866913	-	-	-	-
CAFS_CommonC_G_026996	Down	11.98	1	0.0834725	-3.58256	0.00416566	0.866913	GO:0006869(lipid transport),GO:0042157(lipoprotein metabolic process)	GO:0005576(extracellular region)	GO:0008289(lipid binding)	-
CAFS_CommonC_G_034900	Down	12	1	0.0833333	-3.58496	0.00416566	0.866913	-	-	-	-
CAFS_CommonC_G_043504	Down	12	1	0.0833333	-3.58496	0.00416566	0.866913	-	-	GO:0005515(protein binding)	-
CAFS_CommonC_G_050310	Down	12	1	0.0833333	-3.58496	0.00416566	0.866913	GO:0006355(regulation of transcription, DNA-templated)	-	GO:0003677(DNA binding),GO:0043565(sequence-specific DNA binding)	K09338 -
CAFS_CommonC_G_071372	Down	12	1	0.0833333	-3.58496	0.00416566	0.866913	-	-	-	-
CAFS_CommonC_G_073812	Down	12	1	0.0833333	-3.58496	0.00416566	0.866913	GO:0006749(glutathione metabolic process)	-	GO:0003840(gamma-glutamyltransferase activity)	K18592 GGT1_5; gamma-glutamyltranspeptidase / glutathione hydrolase / leukotriene-C4 hydrolase [EC:2.3.2.2 3.4.19.13 3.4.19.14]
CAFS_CommonC_G_076018	Down	12	1	0.0833333	-3.58496	0.00416566	0.866913	-	-	-	-
CAFS_CommonC_G_091506	Down	12	1	0.0833333	-3.58496	0.00416566	0.866913	-	-	-	-
CAFS_CommonC_G_062000	Down	100	20	0.2	-2.32193	0.00423552	0.8718	-	-	GO:0005515(protein binding)	-
CAFS_CommonC_G_047224	Down	1175.02	279	0.237443	-2.07435	0.00423579	0.8718	-	-	GO:0005515(protein binding)	-
CAFS_CommonC_G_002737	Up	20.7	87.61	4.23237	2.08146	0.00427752	0.8718	-	-	GO:0003924(GTPase activity),GO:0005525(GTP binding)	-
CAFS_CommonC_G_089784	Up	21	87.97	4.18905	2.06662	0.00427752	0.8718	-	-	-	-
CAFS_CommonC_G_030093	Up	424.26	1504.8	3.54688	1.82655	0.00428888	0.8718	-	-	-	-
CAFS_CommonC_G_062240	Up	9	47	5.22222	2.38466	0.0045097	0.910538	GO:0006355(regulation of transcription, DNA-templated)	-	GO:0003700(transcription factor activity, sequence-specific DNA binding),GO:0043565(sequence-specific DNA binding)	-
CAFS_CommonC_G_016786	Up	2	20	10	3.32193	0.00455058	0.910538	-	-	-	-
CAFS_CommonC_G_045249	Down	22	2	0.0909091	-3.45943	0.00455058	0.910538	-	-	-	-
CAFS_CommonC_G_011667	Down	47	8	0.170213	-2.55459	0.00457449	0.910538	-	-	-	-
CAFS_CommonC_G_006629	Up	7	39	5.57143	2.47805	0.00463965	0.910538	GO:0005975(carbohydrate metabolic process)	-	GO:0004553(hydrolase activity, hydrolyzing O-glycosyl compounds)	K05546 GANAB; alpha 1,3-glucosidase [EC:3.2.1.84]
CAFS_CommonC_G_037589	Up	7	39	5.57143	2.47805	0.00463965	0.910538	GO:0006955(immune response),GO:0019882(antigen processing and presentation)	GO:0016020(membrane),GO:0042613(MHC class II protein complex)	GO:0005515(protein binding)	-
CAFS_CommonC_G_069679	Down	43	7	0.162791	-2.61891	0.00463965	0.910538	-	-	-	-
CAFS_CommonC_G_053638	Down	67	12	0.179104	-2.48113	0.00468924	0.910538	-	-	-	-
CAFS_CommonC_G_052838	Up	3	24	8	3	0.00472911	0.910538	-	-	-	-
CAFS_CommonC_G_019026	Down	26.21	2.81	0.107211	-3.22148	0.00472911	0.910538	-	-	-	-
CAFS_CommonC_G_003623	Down	101.99	21.01	0.206001	-2.27928	0.00473789	0.910538	-	-	GO:0005515(protein binding)	-
CAFS_CommonC_G_043843	Up	5	32	6.4	2.67807	0.0047504	0.910538	-	-	-	-
CAFS_CommonC_G_045021	Down	30.2	3.8	0.125828	-2.99048	0.00477114	0.910538	-	-	GO:0003677(DNA binding)	-
CAFS_CommonC_G_073535	Down	30	4	0.133333	-2.90689	0.00477114	0.910538	GO:0007165(signal transduction)	GO:0005576(extracellular region)	GO:0005179(hormone activity)	-
CAFS_CommonC_G_046183	Up	74.97	272.57	3.63572	1.86224	0.00495245	0.941031	-	-	GO:0005515(protein binding)	-
CAFS_CommonC_G_021869	Down	111.87	24.08	0.21525	-2.21592	0.00509672	0.96425	-	-	GO:0003676(nucleic acid binding),GO:0003723(RNA binding)	K14944 -
CAFS_CommonC_G_010028	Down	77	15	0.194805	-2.3599	0.00524468	0.987966	GO:0055114(oxidation-reduction process)	-	GO:0004497(monooxygenase activity),GO:0005506(iron ion binding),GO:0016705(oxidoreductase activity, acting on paired donors, with incorporation or reduction of molecular oxygen),GO:0020037(heme binding)	K07439 CYP39A1; 24-hydroxycholesterol 7alpha-hydroxylase [EC:1.14.14.26]
CAFS_CommonC_G_017272	Up	3327.74	11279.2	3.38945	1.76105	0.00537261	1	-	-	GO:0004869(cysteine-type endopeptidase inhibitor activity)	-
CAFS_CommonC_G_018502	Down	17	1	0.0588235	-4.08746	0.00547934	1	-	-	-	-
CAFS_CommonC_G_056435	Down	17	1	0.0588235	-4.08746	0.00547934	1	-	-	-	-
CAFS_CommonC_G_061112	Down	17	1	0.0588235	-4.08746	0.00547934	1	-	-	-	-
CAFS_CommonC_G_077602	Down	17	1	0.0588235	-4.08746	0.00547934	1	-	-	-	-
CAFS_CommonC_G_080271	Down	16.63	1	0.0601323	-4.05572	0.00547934	1	-	-	-	-
CAFS_CommonC_G_090879	Down	17	1	0.0588235	-4.08746	0.00547934	1	-	-	GO:0005515(protein binding)	-
CAFS_CommonC_G_073421	Up	5	31	6.2	2.63227	0.00561969	1	-	-	GO:0005515(protein binding)	-
CAFS_CommonC_G_056109	Down	33	5	0.151515	-2.72247	0.00561969	1	-	-	GO:0008270(zinc ion binding)	K12489 ACAP; Arf-GAP with coiled-coil, ANK repeat and PH domain-containing protein
CAFS_CommonC_G_058561	Down	33	5	0.151515	-2.72247	0.00561969	1	GO:0006355(regulation of transcription, DNA-templated),GO:0007275(multicellular organism development)	GO:0005634(nucleus)	GO:0003677(DNA binding),GO:0043565(sequence-specific DNA binding)	K09338 -
CAFS_CommonC_G_039634	Down	65.29	12.13	0.185786	-2.42828	0.00563752	1	GO:0006260(DNA replication),GO:0006355(regulation of transcription, DNA-templated)	GO:0005634(nucleus)	GO:0003700(transcription factor activity, sequence-specific DNA binding)	-
CAFS_CommonC_G_014252	Down	99	21	0.212121	-2.23704	0.00569758	1	-	-	-	K01176 E3.2.1.1, amyA, malS; alpha-amylase [EC:3.2.1.1]
CAFS_CommonC_G_029618	Down	99.16	21.22	0.213998	-2.22433	0.00569758	1	-	-	-	-
CAFS_CommonC_G_021317	Up	30.54	119.2	3.90308	1.96461	0.00577741	1	-	-	GO:0005515(protein binding)	-
CAFS_CommonC_G_016287	Down	60.02	10.78	0.179607	-2.47709	0.00580197	1	-	-	GO:0005515(protein binding)	-
CAFS_CommonC_G_003208	Down	21	2	0.0952381	-3.39232	0.00583707	1	-	-	-	-
CAFS_CommonC_G_032249	Down	21	2	0.0952381	-3.39232	0.00583707	1	GO:0006886(intracellular protein transport),GO:0016192(vesicle-mediated transport)	-	-	K04646 CLTC; clathrin heavy chain
CAFS_CommonC_G_083611	Down	21	2	0.0952381	-3.39232	0.00583707	1	-	-	-	K10408 DNAH; dynein heavy chain, axonemal
CAFS_CommonC_G_088722	Down	21	2	0.0952381	-3.39232	0.00583707	1	-	-	GO:0005525(GTP binding)	-
CAFS_CommonC_G_003111	Down	25	3	0.12	-3.05889	0.00585897	1	-	-	-	-
CAFS_CommonC_G_037728	Down	25	3	0.12	-3.05889	0.00585897	1	-	-	GO:0005515(protein binding),GO:0005525(GTP binding),GO:0008270(zinc ion binding)	K15505 -
CAFS_CommonC_G_043732	Up	14.8	62.43	4.21824	2.07664	0.00599718	1	-	-	GO:0004842(ubiquitin-protein transferase activity)	K10587 UBE3A, E6AP; ubiquitin-protein ligase E3 A [EC:2.3.2.26]
CAFS_CommonC_G_040359	Up	23	90	3.91304	1.96829	0.00606286	1	GO:0007155(cell adhesion),GO:0007156(homophilic cell adhesion via plasma membrane adhesion molecules)	GO:0005886(plasma membrane),GO:0016020(membrane)	GO:0005509(calcium ion binding)	-
CAFS_CommonC_G_057407	Down	1451	366	0.25224	-1.98713	0.00608114	1	-	-	GO:0005515(protein binding)	-
CAFS_CommonC_G_040175	Down	41	7	0.170732	-2.5502	0.00613111	1	-	-	GO:0005525(GTP binding)	-
CAFS_CommonC_G_049047	Down	41	6.99	0.170488	-2.55226	0.00613111	1	GO:0006811(ion transport)	GO:0016021(integral component of membrane)	GO:0015379(potassium:chloride symporter activity)	-
CAFS_CommonC_G_030631	Up	0.01	11.4	1140	10.1548	0.00614931	1	-	GO:0005622(intracellular)	GO:0005515(protein binding),GO:0008270(zinc ion binding),GO:0046872(metal ion binding)	-
CAFS_CommonC_G_011420	Down	11	1	0.0909091	-3.45943	0.00614931	1	-	-	-	-
CAFS_CommonC_G_013805	Down	11	1	0.0909091	-3.45943	0.00614931	1	-	-	-	-
CAFS_CommonC_G_023073	Down	11.23	1	0.0890472	-3.48929	0.00614931	1	-	-	-	-
CAFS_CommonC_G_037474	Down	11	1	0.0909091	-3.45943	0.00614931	1	-	-	-	-
CAFS_CommonC_G_052570	Down	11	1	0.0909091	-3.45943	0.00614931	1	-	-	GO:0005515(protein binding)	-
CAFS_CommonC_G_054242	Down	10.61	1	0.0942507	-3.40735	0.00614931	1	-	-	-	-
CAFS_CommonC_G_082097	Down	11	1	0.0909091	-3.45943	0.00614931	1	GO:0006355(regulation of transcription, DNA-templated),GO:0043401(steroid hormone mediated signaling pathway)	GO:0005634(nucleus)	GO:0003700(transcription factor activity, sequence-specific DNA binding),GO:0003707(steroid hormone receptor activity)	-
CAFS_CommonC_G_057403	Up	36	132.19	3.67194	1.87654	0.00618763	1	-	-	GO:0005515(protein binding)	-
CAFS_CommonC_G_051018	Down	94	20	0.212766	-2.23266	0.00620948	1	-	-	-	-
CAFS_CommonC_G_042105	Up	42	152	3.61905	1.85561	0.0063343	1	-	-	GO:0003677(DNA binding)	-
CAFS_CommonC_G_030183	Up	39.52	143.89	3.64094	1.86431	0.00654286	1	-	-	-	-
CAFS_CommonC_G_049198	Down	582	147	0.252577	-1.9852	0.00660162	1	-	-	-	-
CAFS_CommonC_G_077729	Up	12.18	51.17	4.20115	2.07078	0.00665508	1	-	-	GO:0005515(protein binding),GO:0008270(zinc ion binding)	-
CAFS_CommonC_G_023813	Down	133.3	30.78	0.230908	-2.11461	0.00671543	1	-	-	-	-
CAFS_CommonC_G_048288	Down	44	8	0.181818	-2.45943	0.00673261	1	-	-	GO:0005515(protein binding)	-
CAFS_CommonC_G_052530	Up	4.45	25.72	5.77978	2.53101	0.00697492	1	-	-	GO:0003924(GTPase activity),GO:0005525(GTP binding)	-
CAFS_CommonC_G_076633	Down	28	4	0.142857	-2.80735	0.00697492	1	-	-	GO:0005515(protein binding)	-
CAFS_CommonC_G_014960	Down	38.79	7	0.180459	-2.47026	0.00706623	1	-	-	-	-
CAFS_CommonC_G_080913	Up	174.96	581.37	3.32287	1.73243	0.00710034	1	GO:0006633(fatty acid biosynthetic process),GO:0055114(oxidation-reduction process)	-	GO:0005506(iron ion binding),GO:0016491(oxidoreductase activity)	K14424 SMO2; 4-alpha-methyl-delta7-sterol-4alpha-methyl oxidase [EC:1.14.13.72]
CAFS_CommonC_G_090417	Down	128	30	0.234375	-2.09311	0.00718959	1	-	-	GO:0005525(GTP binding)	-
CAFS_CommonC_G_034131	Down	24	3	0.125	-3	0.00728936	1	-	-	GO:0005515(protein binding)	-
CAFS_CommonC_G_000971	Up	1	14	14	3.80735	0.00744743	1	-	-	GO:0005515(protein binding)	-
CAFS_CommonC_G_092117	Up	1	14	14	3.80735	0.00744743	1	-	GO:0005921(gap junction)	-	-
CAFS_CommonC_G_005379	Down	16.37	1.11	0.067807	-3.88242	0.00744743	1	-	-	-	-
CAFS_CommonC_G_023105	Down	15.74	1.05	0.066709	-3.90597	0.00744743	1	-	-	-	-
CAFS_CommonC_G_039810	Down	15.81	1	0.0632511	-3.98277	0.00744743	1	-	GO:0031012(extracellular matrix)	GO:0004222(metalloendopeptidase activity)	K08624 -
CAFS_CommonC_G_050219	Down	16	1	0.0625	-4	0.00744743	1	GO:0035556(intracellular signal transduction)	-	-	-
CAFS_CommonC_G_062221	Down	16	1	0.0625	-4	0.00744743	1	-	-	GO:0005515(protein binding)	-
CAFS_CommonC_G_062744	Down	16	1	0.0625	-4	0.00744743	1	-	-	-	-
CAFS_CommonC_G_012851	Up	126.35	418	3.30827	1.72608	0.00748146	1	GO:0055114(oxidation-reduction process)	-	GO:0004497(monooxygenase activity),GO:0005506(iron ion binding),GO:0016705(oxidoreductase activity, acting on paired donors, with incorporation or reduction of molecular oxygen),GO:0020037(heme binding)	K05917 CYP51; sterol 14-demethylase [EC:1.14.13.70]
CAFS_CommonC_G_041125	Up	2.31	17.57	7.60606	2.92715	0.00753089	1	-	-	GO:0005525(GTP binding)	-
CAFS_CommonC_G_008583	Down	20	2	0.1	-3.32193	0.00753089	1	-	-	-	-
CAFS_CommonC_G_029604	Down	20	2	0.1	-3.32193	0.00753089	1	-	-	-	-
CAFS_CommonC_G_077441	Down	127	30	0.23622	-2.08179	0.00753993	1	-	-	-	-
CAFS_CommonC_G_031633	Up	8	39.39	4.92375	2.29976	0.00768073	1	GO:0006508(proteolysis)	-	GO:0004252(serine-type endopeptidase activity)	-
CAFS_CommonC_G_045483	Down	101	23	0.227723	-2.13465	0.00778205	1	-	-	-	-
CAFS_CommonC_G_053488	Down	350	89	0.254286	-1.97548	0.00780868	1	-	-	GO:0005515(protein binding)	-
CAFS_CommonC_G_030005	Down	57	11	0.192982	-2.37346	0.00782773	1	GO:0007166(cell surface receptor signaling pathway)	GO:0016020(membrane)	GO:0004888(transmembrane signaling receptor activity)	-
CAFS_CommonC_G_028856	Down	545.36	141.79	0.259993	-1.94345	0.00810538	1	-	-	-	-
CAFS_CommonC_G_016919	Down	60	12	0.2	-2.32193	0.00822166	1	-	-	-	-
CAFS_CommonC_G_047875	Down	60	12	0.2	-2.32193	0.00822166	1	-	-	-	-
CAFS_CommonC_G_019587	Down	26.74	3.51	0.131264	-2.92946	0.00847458	1	GO:0006836(neurotransmitter transport)	GO:0016021(integral component of membrane)	GO:0005328(neurotransmitter:sodium symporter activity)	-
CAFS_CommonC_G_057893	Down	27.14	4	0.147384	-2.76235	0.00847458	1	-	-	-	-
CAFS_CommonC_G_021066	Down	171	42	0.245614	-2.02554	0.00848545	1	-	-	-	-
CAFS_CommonC_G_060229	Up	13	52	4	2	0.00866434	1	GO:0007165(signal transduction)	-	GO:0005515(protein binding)	-
CAFS_CommonC_G_048127	Up	11	45	4.09091	2.03242	0.00873385	1	GO:0006813(potassium ion transport),GO:0051260(protein homooligomerization)	GO:0008076(voltage-gated potassium channel complex)	GO:0005249(voltage-gated potassium channel activity),GO:0005515(protein binding)	-
CAFS_CommonC_G_050558	Down	34	6	0.176471	-2.5025	0.00873716	1	-	-	GO:0005515(protein binding)	-
CAFS_CommonC_G_075132	Down	34	6	0.176471	-2.5025	0.00873716	1	-	-	GO:0003676(nucleic acid binding)	K14573 NOP4, RBM28; nucleolar protein 4
CAFS_CommonC_G_082124	Down	99	23	0.232323	-2.10579	0.00876657	1	-	-	GO:0005509(calcium ion binding),GO:0005515(protein binding)	-
CAFS_CommonC_G_085099	Down	59	12	0.20339	-2.29768	0.0090523	1	-	-	-	-
CAFS_CommonC_G_083080	Up	3	21	7	2.80735	0.00910829	1	-	-	-	-
CAFS_CommonC_G_009673	Down	23.05	3.01	0.130586	-2.93693	0.00910829	1	-	-	-	-
CAFS_CommonC_G_047504	Down	23	3	0.130435	-2.9386	0.00910829	1	-	-	GO:0046872(metal ion binding)	-
CAFS_CommonC_G_068525	Down	23	3	0.130435	-2.9386	0.00910829	1	-	-	-	-
CAFS_CommonC_G_069526	Down	23	3	0.130435	-2.9386	0.00910829	1	-	-	-	K16533 -
CAFS_CommonC_G_005384	Up	1	10	10	3.32193	0.00922396	1	-	GO:0005634(nucleus)	-	K13109 -
CAFS_CommonC_G_018714	Up	1	9.7	9.7	3.27798	0.00922396	1	-	-	GO:0005515(protein binding)	-
CAFS_CommonC_G_023454	Up	1	9.72	9.72	3.28096	0.00922396	1	-	-	-	-
CAFS_CommonC_G_042129	Up	1	10	10	3.32193	0.00922396	1	-	-	GO:2001070(starch binding)	-
CAFS_CommonC_G_051365	Up	1	9.54	9.54	3.25399	0.00922396	1	-	-	-	-
CAFS_CommonC_G_071803	Up	1	9.99	9.99	3.32048	0.00922396	1	GO:0006836(neurotransmitter transport)	GO:0016021(integral component of membrane)	GO:0005328(neurotransmitter:sodium symporter activity)	-
CAFS_CommonC_G_026765	Down	9.97	1	0.100301	-3.31759	0.00922396	1	-	-	-	-
CAFS_CommonC_G_031522	Down	10	1	0.1	-3.32193	0.00922396	1	GO:0006486(protein glycosylation)	-	GO:0008373(sialyltransferase activity)	-
CAFS_CommonC_G_049687	Down	10	1	0.1	-3.32193	0.00922396	1	GO:0007186(G-protein coupled receptor signaling pathway)	GO:0016021(integral component of membrane)	GO:0004930(G-protein coupled receptor activity)	-
CAFS_CommonC_G_051344	Down	10	1	0.1	-3.32193	0.00922396	1	GO:0006355(regulation of transcription, DNA-templated)	-	GO:0000975(regulatory region DNA binding),GO:0003700(transcription factor activity, sequence-specific DNA binding)	-
CAFS_CommonC_G_052422	Down	9.7	1	0.103093	-3.27798	0.00922396	1	GO:0055085(transmembrane transport)	GO:0016021(integral component of membrane)	-	-
CAFS_CommonC_G_058241	Down	10	1	0.1	-3.32193	0.00922396	1	GO:0006816(calcium ion transport)	GO:0005783(endoplasmic reticulum),GO:0016020(membrane)	GO:0005220(inositol 1,4,5-trisphosphate-sensitive calcium-release channel activity)	K04958 ITPR1; inositol 1,4,5-triphosphate receptor type 1
CAFS_CommonC_G_060516	Down	10	1	0.1	-3.32193	0.00922396	1	-	-	-	-
CAFS_CommonC_G_061471	Down	10	1	0.1	-3.32193	0.00922396	1	-	-	GO:0005515(protein binding)	-
CAFS_CommonC_G_062749	Down	10	1	0.1	-3.32193	0.00922396	1	GO:0006508(proteolysis)	-	GO:0004222(metalloendopeptidase activity),GO:0008270(zinc ion binding)	-
CAFS_CommonC_G_075158	Down	10	1	0.1	-3.32193	0.00922396	1	-	-	-	-
CAFS_CommonC_G_078354	Down	10	1	0.1	-3.32193	0.00922396	1	-	-	GO:0005509(calcium ion binding),GO:0005515(protein binding)	-
CAFS_CommonC_G_079736	Down	10	1	0.1	-3.32193	0.00922396	1	-	-	-	K12456 APC13; anaphase-promoting complex subunit 13
CAFS_CommonC_G_082325	Down	9.67	1	0.103413	-3.27352	0.00922396	1	-	-	-	-
CAFS_CommonC_G_085355	Down	10	1	0.1	-3.32193	0.00922396	1	-	GO:0005576(extracellular region)	-	K13449 PR1; pathogenesis-related protein 1
CAFS_CommonC_G_069437	Down	144.07	35	0.242937	-2.04134	0.00924429	1	GO:0006468(protein phosphorylation)	-	GO:0004672(protein kinase activity),GO:0004674(protein serine/threonine kinase activity),GO:0005524(ATP binding)	-
CAFS_CommonC_G_080347	Down	116	28	0.241379	-2.05063	0.00924907	1	-	-	-	-
CAFS_CommonC_G_092263	Down	45	9	0.2	-2.32193	0.0093232	1	-	-	GO:0005515(protein binding)	-
CAFS_CommonC_G_081223	Down	62	13	0.209677	-2.25376	0.00941013	1	-	-	GO:0005515(protein binding)	-
CAFS_CommonC_G_031846	Down	37.01	7	0.189138	-2.40249	0.00943598	1	GO:0006508(proteolysis)	-	GO:0004180(carboxypeptidase activity)	-
CAFS_CommonC_G_083561	Down	37.27	7	0.187819	-2.41259	0.00943598	1	-	-	-	-
CAFS_CommonC_G_051986	Down	30	5	0.166667	-2.58496	0.00944813	1	-	-	-	-
CAFS_CommonC_G_052041	Down	30	5	0.166667	-2.58496	0.00944813	1	-	-	-	-
CAFS_CommonC_G_072114	Down	30	5	0.166667	-2.58496	0.00944813	1	-	-	GO:0005524(ATP binding),GO:0016887(ATPase activity)	K10414 DYNC2H, DNCH2; dynein heavy chain 2, cytosolic
CAFS_CommonC_G_086502	Down	91	21	0.230769	-2.11548	0.00945517	1	-	-	-	-
CAFS_CommonC_G_066145	Down	459	123	0.267974	-1.89984	0.00964806	1	-	-	-	-
CAFS_CommonC_G_004762	Down	4583	1261	0.275147	-1.86172	0.00967355	1	-	GO:0005882(intermediate filament)	GO:0005198(structural molecule activity)	-
CAFS_CommonC_G_091075	Up	2	17	8.5	3.08746	0.00977491	1	-	GO:0005576(extracellular region)	-	-
CAFS_CommonC_G_001271	Down	19	2.08	0.109474	-3.19134	0.00977491	1	-	-	-	-
CAFS_CommonC_G_032523	Down	19.19	2.32	0.120896	-3.04816	0.00977491	1	-	-	GO:0005515(protein binding)	K10442 -
CAFS_CommonC_G_075602	Down	19	2	0.105263	-3.24793	0.00977491	1	-	-	-	-
CAFS_CommonC_G_085442	Down	19	2	0.105263	-3.24793	0.00977491	1	-	-	GO:0046872(metal ion binding)	-
CAFS_CommonC_G_010511	Down	86.17	20.39	0.236625	-2.07932	0.00986264	1	-	-	-	-
CAFS_CommonC_G_006717	Up	47.54	158.73	3.33887	1.73936	0.0100157	1	-	-	-	-
CAFS_CommonC_G_013792	Down	41	8	0.195122	-2.35755	0.0100416	1	-	-	GO:0016787(hydrolase activity)	K07766 -
CAFS_CommonC_G_000247	Down	15	1	0.0666667	-3.90689	0.0102151	1	-	-	GO:0005515(protein binding)	-
CAFS_CommonC_G_015984	Down	15	1	0.0666667	-3.90689	0.0102151	1	-	-	GO:0016884(carbon-nitrogen ligase activity, with glutamine as amido-N-donor)	K02433 gatA, QRSL1; aspartyl-tRNA(Asn)/glutamyl-tRNA(Gln) amidotransferase subunit A [EC:6.3.5.6 6.3.5.7]
CAFS_CommonC_G_032444	Down	15	1	0.0666667	-3.90689	0.0102151	1	-	GO:0016459(myosin complex)	GO:0003774(motor activity),GO:0005524(ATP binding)	K10357 -
CAFS_CommonC_G_038449	Down	15	1	0.0666667	-3.90689	0.0102151	1	-	-	GO:0005525(GTP binding)	-
CAFS_CommonC_G_038651	Down	15	1	0.0666667	-3.90689	0.0102151	1	-	-	GO:0046983(protein dimerization activity)	-
CAFS_CommonC_G_000602	Down	14	1	0.0714286	-3.80735	0.0102151	1	-	-	GO:0005524(ATP binding),GO:0016887(ATPase activity)	K10408 DNAH; dynein heavy chain, axonemal
CAFS_CommonC_G_019038	Down	13.97	1	0.071582	-3.80426	0.0102151	1	GO:0006955(immune response),GO:0019882(antigen processing and presentation)	-	-	-
CAFS_CommonC_G_019186	Down	14	1	0.0714286	-3.80735	0.0102151	1	-	-	-	-
CAFS_CommonC_G_021631	Down	14	1	0.0714286	-3.80735	0.0102151	1	-	-	GO:0003677(DNA binding)	-
CAFS_CommonC_G_029286	Down	14.04	0.86	0.0612536	-4.02906	0.0102151	1	-	-	-	-
CAFS_CommonC_G_030017	Down	14.3	1	0.0699301	-3.83794	0.0102151	1	-	-	GO:0005515(protein binding)	-
CAFS_CommonC_G_065302	Down	14	1	0.0714286	-3.80735	0.0102151	1	-	-	-	-
CAFS_CommonC_G_057417	Down	114.05	27.94	0.24498	-2.02926	0.0102534	1	GO:0070588(calcium ion transmembrane transport)	GO:0016020(membrane)	GO:0005262(calcium channel activity),GO:0005515(protein binding)	K12169 -
CAFS_CommonC_G_041581	Down	33	6	0.181818	-2.45943	0.0102559	1	-	-	-	-
CAFS_CommonC_G_052225	Down	33	6	0.181818	-2.45943	0.0102559	1	-	-	GO:0004842(ubiquitin-protein transferase activity)	-
CAFS_CommonC_G_020702	Up	4	24	6	2.58496	0.0103313	1	-	-	-	-
CAFS_CommonC_G_030086	Up	4	24	6	2.58496	0.0103313	1	GO:0006355(regulation of transcription, DNA-templated)	-	GO:0003677(DNA binding),GO:0043565(sequence-specific DNA binding)	-
CAFS_CommonC_G_054468	Down	26	4	0.153846	-2.70044	0.0103313	1	-	-	-	K11138 RIF1; telomere-associated protein RIF1
CAFS_CommonC_G_069847	Down	26	4	0.153846	-2.70044	0.0103313	1	-	-	-	-
CAFS_CommonC_G_079430	Down	65	14	0.215385	-2.21501	0.0106349	1	-	-	-	-
CAFS_CommonC_G_015990	Down	54	11	0.203704	-2.29546	0.0106432	1	-	-	-	-
CAFS_CommonC_G_087486	Down	242.04	64	0.264419	-1.9191	0.0109828	1	-	-	GO:0046872(metal ion binding)	-
CAFS_CommonC_G_069663	Down	108.13	26.92	0.24896	-2.00602	0.0112193	1	-	-	GO:0003676(nucleic acid binding),GO:0003723(RNA binding)	K13210 -
CAFS_CommonC_G_048060	Down	29	5	0.172414	-2.53605	0.0112943	1	-	-	-	-
CAFS_CommonC_G_051090	Down	29	5	0.172414	-2.53605	0.0112943	1	-	-	-	-
CAFS_CommonC_G_067220	Down	22	3	0.136364	-2.87447	0.0114318	1	-	-	GO:0005102(receptor binding)	-
CAFS_CommonC_G_024867	Down	74.17	17.49	0.23581	-2.08431	0.0114445	1	-	-	-	-
CAFS_CommonC_G_002378	Down	40	8	0.2	-2.32193	0.011508	1	-	-	GO:0003676(nucleic acid binding),GO:0003723(RNA binding)	-
CAFS_CommonC_G_068584	Down	39.98	8	0.2001	-2.32121	0.011508	1	-	-	-	-
CAFS_CommonC_G_089148	Down	40.25	7.96	0.197764	-2.33815	0.011508	1	-	-	-	K08873 SMG1; serine/threonine-protein kinase SMG1 [EC:2.7.11.1]
CAFS_CommonC_G_082208	Down	39	8	0.205128	-2.2854	0.011508	1	GO:0006260(DNA replication),GO:0006355(regulation of transcription, DNA-templated)	GO:0005622(intracellular),GO:0005634(nucleus)	GO:0003700(transcription factor activity, sequence-specific DNA binding)	-
CAFS_CommonC_G_033035	Up	20	71	3.55	1.82782	0.011676	1	-	-	GO:0005515(protein binding)	-
CAFS_CommonC_G_060127	Up	24.31	84.3	3.46771	1.79398	0.0116894	1	GO:0008152(metabolic process)	-	GO:0008484(sulfuric ester hydrolase activity)	-
CAFS_CommonC_G_047225	Down	579.84	161.95	0.279301	-1.84011	0.011946	1	-	-	GO:0005515(protein binding)	-
CAFS_CommonC_G_025270	Down	43	9	0.209302	-2.25634	0.0119999	1	-	-	-	K11863 ATXN3, MJD; Ataxin-3 [EC:3.4.22.-]
CAFS_CommonC_G_079545	Down	43	8.98	0.208837	-2.25955	0.0119999	1	-	-	-	-
CAFS_CommonC_G_090701	Down	157.22	41	0.260781	-1.93909	0.0120611	1	-	GO:0005576(extracellular region)	GO:0005515(protein binding)	-
CAFS_CommonC_G_012941	Up	6	30	5	2.32193	0.0120652	1	GO:0007186(G-protein coupled receptor signaling pathway)	GO:0016021(integral component of membrane)	GO:0004930(G-protein coupled receptor activity)	-
CAFS_CommonC_G_066926	Down	32	6.01	0.187812	-2.41264	0.0120652	1	-	-	GO:0003676(nucleic acid binding)	K13126 PABPC; polyadenylate-binding protein
CAFS_CommonC_G_067045	Down	83	20	0.240964	-2.05311	0.0120928	1	-	-	-	-
CAFS_CommonC_G_016752	Up	38.9	126.05	3.24036	1.69615	0.0124129	1	-	GO:0005622(intracellular)	GO:0008270(zinc ion binding)	-
CAFS_CommonC_G_025113	Up	4	23	5.75	2.52356	0.0126381	1	-	-	-	-
CAFS_CommonC_G_037019	Down	25	4	0.16	-2.64386	0.0126381	1	GO:0051225(spindle assembly)	GO:0070652(HAUS complex)	-	K16586 -
CAFS_CommonC_G_043977	Down	25	4	0.16	-2.64386	0.0126381	1	-	-	-	-
CAFS_CommonC_G_078395	Down	24.89	4	0.160707	-2.63749	0.0126381	1	-	-	-	-
CAFS_CommonC_G_086823	Down	25	4	0.16	-2.64386	0.0126381	1	-	-	-	-
CAFS_CommonC_G_034950	Up	2.45	15.76	6.43265	2.68541	0.0127669	1	-	-	-	-
CAFS_CommonC_G_002767	Down	18	2	0.111111	-3.16993	0.0127669	1	GO:0055114(oxidation-reduction process)	-	GO:0047800(cysteamine dioxygenase activity)	K10712 ADO; cysteamine dioxygenase [EC:1.13.11.19]
CAFS_CommonC_G_020879	Down	18.05	2	0.110803	-3.17393	0.0127669	1	-	-	GO:0005515(protein binding)	-
CAFS_CommonC_G_088679	Down	18	2	0.111111	-3.16993	0.0127669	1	-	-	GO:0005509(calcium ion binding),GO:0005515(protein binding)	-
CAFS_CommonC_G_050642	Down	69	16	0.231884	-2.10852	0.0131632	1	-	-	-	-
CAFS_CommonC_G_008771	Up	8	36	4.5	2.16993	0.0132091	1	-	-	GO:0005515(protein binding)	-
CAFS_CommonC_G_046057	Down	108	28	0.259259	-1.94753	0.0133191	1	-	-	-	-
CAFS_CommonC_G_016502	Up	37.19	118.36	3.18258	1.67019	0.013329	1	-	-	-	-
CAFS_CommonC_G_019763	Down	339.39	94.58	0.278676	-1.84334	0.0134057	1	-	-	-	-
CAFS_CommonC_G_090069	Down	54.89	12.26	0.223356	-2.16258	0.0134082	1	GO:0007155(cell adhesion),GO:0007156(homophilic cell adhesion via plasma membrane adhesion molecules)	GO:0005886(plasma membrane),GO:0016020(membrane)	GO:0005509(calcium ion binding)	-
CAFS_CommonC_G_035796	Up	5	26	5.2	2.37851	0.0135382	1	GO:0007264(small GTPase mediated signal transduction)	GO:0005622(intracellular)	GO:0005525(GTP binding)	-
CAFS_CommonC_G_017826	Down	28	5	0.178571	-2.48543	0.0135382	1	-	-	-	-
CAFS_CommonC_G_027199	Down	28	5	0.178571	-2.48543	0.0135382	1	-	-	-	-
CAFS_CommonC_G_081964	Down	28	5	0.178571	-2.48543	0.0135382	1	-	-	GO:0018024(histone-lysine N-methyltransferase activity)	-
CAFS_CommonC_G_015921	Down	42	9	0.214286	-2.22239	0.0136412	1	-	-	-	-
CAFS_CommonC_G_047824	Down	42.07	8.91	0.21179	-2.23929	0.0136412	1	GO:0006836(neurotransmitter transport)	GO:0016021(integral component of membrane)	GO:0005328(neurotransmitter:sodium symporter activity)	-
CAFS_CommonC_G_053967	Down	42	8.83	0.210238	-2.2499	0.0136412	1	-	-	-	-
CAFS_CommonC_G_011806	Down	58	13	0.224138	-2.15754	0.013664	1	-	-	GO:0005515(protein binding),GO:0035091(phosphatidylinositol binding)	-
CAFS_CommonC_G_006884	Up	1	9.09	9.09	3.18428	0.0140787	1	-	-	GO:0005515(protein binding)	-
CAFS_CommonC_G_020676	Up	1	9	9	3.16993	0.0140787	1	-	-	-	-
CAFS_CommonC_G_030916	Up	1	9	9	3.16993	0.0140787	1	-	-	GO:0005515(protein binding)	-
CAFS_CommonC_G_034934	Up	1	9.31	9.31	3.21878	0.0140787	1	GO:0006355(regulation of transcription, DNA-templated)	-	GO:0003677(DNA binding),GO:0008270(zinc ion binding),GO:0043565(sequence-specific DNA binding)	K09370 ISL1; insulin gene enhancer protein ISL-1
CAFS_CommonC_G_034992	Up	1	8.95	8.95	3.16189	0.0140787	1	-	-	-	-
CAFS_CommonC_G_038653	Up	1	9	9	3.16993	0.0140787	1	-	-	-	-
CAFS_CommonC_G_066921	Up	1	9	9	3.16993	0.0140787	1	-	-	-	-
CAFS_CommonC_G_073995	Up	1	9	9	3.16993	0.0140787	1	-	-	-	-
CAFS_CommonC_G_080128	Up	1	8.69	8.69	3.11936	0.0140787	1	-	-	GO:0005515(protein binding)	-
CAFS_CommonC_G_086396	Up	1	9	9	3.16993	0.0140787	1	-	-	-	-
CAFS_CommonC_G_002351	Down	9	1	0.111111	-3.16993	0.0140787	1	-	-	GO:0005515(protein binding)	-
CAFS_CommonC_G_011357	Down	9	1	0.111111	-3.16993	0.0140787	1	-	-	GO:0005515(protein binding)	-
CAFS_CommonC_G_016982	Down	9	1	0.111111	-3.16993	0.0140787	1	GO:0035023(regulation of Rho protein signal transduction)	-	GO:0005089(Rho guanyl-nucleotide exchange factor activity)	-
CAFS_CommonC_G_025608	Down	9	1	0.111111	-3.16993	0.0140787	1	-	-	GO:0005515(protein binding)	-
CAFS_CommonC_G_026904	Down	9	1	0.111111	-3.16993	0.0140787	1	-	-	-	-
CAFS_CommonC_G_027982	Down	9	1	0.111111	-3.16993	0.0140787	1	-	-	GO:0005515(protein binding)	-
CAFS_CommonC_G_029515	Down	9	1	0.111111	-3.16993	0.0140787	1	-	-	-	-
CAFS_CommonC_G_030604	Down	8.68	1	0.115207	-3.1177	0.0140787	1	-	-	GO:0005515(protein binding)	-
CAFS_CommonC_G_033141	Down	9	1	0.111111	-3.16993	0.0140787	1	-	-	-	-
CAFS_CommonC_G_045777	Down	9	1	0.111111	-3.16993	0.0140787	1	-	-	GO:0005525(GTP binding)	-
CAFS_CommonC_G_050603	Down	9	1	0.111111	-3.16993	0.0140787	1	GO:0006298(mismatch repair)	-	GO:0005524(ATP binding),GO:0030983(mismatched DNA binding)	K08741 -
CAFS_CommonC_G_051343	Down	8.66	1	0.115473	-3.11437	0.0140787	1	-	GO:0005578(proteinaceous extracellular matrix)	GO:0008237(metallopeptidase activity),GO:0008270(zinc ion binding)	K08624 -
CAFS_CommonC_G_053149	Down	9	1	0.111111	-3.16993	0.0140787	1	-	GO:0016020(membrane)	GO:0005044(scavenger receptor activity)	K13912 DMBT1; deleted in malignant brain tumors 1 protein
CAFS_CommonC_G_053551	Down	9	1	0.111111	-3.16993	0.0140787	1	-	-	-	-
CAFS_CommonC_G_058900	Down	9	1	0.111111	-3.16993	0.0140787	1	GO:0035556(intracellular signal transduction)	-	-	-
CAFS_CommonC_G_060135	Down	9	1	0.111111	-3.16993	0.0140787	1	GO:0006468(protein phosphorylation)	-	GO:0004672(protein kinase activity),GO:0005524(ATP binding)	-
CAFS_CommonC_G_067486	Down	9	1	0.111111	-3.16993	0.0140787	1	-	-	GO:0005515(protein binding)	-
CAFS_CommonC_G_068156	Down	9	1	0.111111	-3.16993	0.0140787	1	-	-	-	K10408 DNAH; dynein heavy chain, axonemal
CAFS_CommonC_G_087144	Down	8.75	1	0.114286	-3.12928	0.0140787	1	GO:0055114(oxidation-reduction process)	-	GO:0016491(oxidoreductase activity),GO:0050660(flavin adenine dinucleotide binding)	K00384 trxB; thioredoxin reductase (NADPH) [EC:1.8.1.9]
CAFS_CommonC_G_090780	Down	8.99	0.4	0.0444939	-4.49025	0.0140787	1	-	-	GO:0005515(protein binding)	-
CAFS_CommonC_G_007970	Up	1.18	12.58	10.661	3.41427	0.0141459	1	GO:0007186(G-protein coupled receptor signaling pathway)	GO:0016021(integral component of membrane)	GO:0004930(G-protein coupled receptor activity)	-
CAFS_CommonC_G_016337	Up	1	13	13	3.70044	0.0141459	1	GO:0007186(G-protein coupled receptor signaling pathway)	GO:0005887(integral component of plasma membrane),GO:0016021(integral component of membrane)	GO:0004930(G-protein coupled receptor activity),GO:0004952(dopamine neurotransmitter receptor activity)	-
CAFS_CommonC_G_017694	Up	1	13	13	3.70044	0.0141459	1	GO:0006835(dicarboxylic acid transport)	GO:0016020(membrane)	GO:0017153(sodium:dicarboxylate symporter activity)	-
CAFS_CommonC_G_047113	Up	1	13	13	3.70044	0.0141459	1	-	-	-	-
CAFS_CommonC_G_068065	Up	1	13	13	3.70044	0.0141459	1	-	-	GO:0005515(protein binding)	-
CAFS_CommonC_G_028706	Down	13	1	0.0769231	-3.70044	0.0141459	1	GO:0006511(ubiquitin-dependent protein catabolic process)	-	GO:0036459(thiol-dependent ubiquitinyl hydrolase activity)	K11842 -
CAFS_CommonC_G_033089	Down	13	1	0.0769231	-3.70044	0.0141459	1	GO:0006813(potassium ion transport),GO:0051260(protein homooligomerization)	GO:0008076(voltage-gated potassium channel complex)	GO:0005249(voltage-gated potassium channel activity),GO:0005515(protein binding)	K15074 -
CAFS_CommonC_G_036706	Down	13	1	0.0769231	-3.70044	0.0141459	1	-	-	-	-
CAFS_CommonC_G_036997	Down	13	1	0.0769231	-3.70044	0.0141459	1	-	-	-	-
CAFS_CommonC_G_042065	Down	13	1	0.0769231	-3.70044	0.0141459	1	-	-	-	-
CAFS_CommonC_G_053487	Down	12.86	1	0.0777605	-3.68482	0.0141459	1	-	-	GO:0005525(GTP binding)	-
CAFS_CommonC_G_060235	Down	13.24	1.21	0.0913897	-3.45182	0.0141459	1	GO:0006979(response to oxidative stress),GO:0055114(oxidation-reduction process)	-	GO:0004602(glutathione peroxidase activity)	K00432 E1.11.1.9; glutathione peroxidase [EC:1.11.1.9]
CAFS_CommonC_G_069964	Down	13	1	0.0769231	-3.70044	0.0141459	1	GO:0006355(regulation of transcription, DNA-templated)	GO:0005634(nucleus)	GO:0003677(DNA binding),GO:0003700(transcription factor activity, sequence-specific DNA binding),GO:0005524(ATP binding)	-
CAFS_CommonC_G_081430	Down	12.98	1.06	0.0816641	-3.61415	0.0141459	1	-	-	-	-
CAFS_CommonC_G_038613	Up	6	29	4.83333	2.27302	0.0142253	1	GO:0006633(fatty acid biosynthetic process),GO:0055114(oxidation-reduction process)	-	GO:0005506(iron ion binding),GO:0016491(oxidoreductase activity)	K14424 SMO2; 4-alpha-methyl-delta7-sterol-4alpha-methyl oxidase [EC:1.14.13.72]
CAFS_CommonC_G_003907	Down	21	3	0.142857	-2.80735	0.0144137	1	GO:0006508(proteolysis)	-	GO:0004222(metalloendopeptidase activity)	-
CAFS_CommonC_G_007166	Down	20.74	3	0.144648	-2.78938	0.0144137	1	-	-	-	-
CAFS_CommonC_G_029920	Up	12.94	47	3.63215	1.86082	0.0145875	1	-	GO:0005576(extracellular region)	GO:0005179(hormone activity)	-
CAFS_CommonC_G_008588	Down	34	7	0.205882	-2.28011	0.0147608	1	-	-	GO:0046872(metal ion binding)	-
CAFS_CommonC_G_046273	Down	34	7	0.205882	-2.28011	0.0147608	1	-	-	GO:0005515(protein binding),GO:0008270(zinc ion binding)	-
CAFS_CommonC_G_063092	Down	34.19	7.23	0.211465	-2.24151	0.0147608	1	-	-	GO:0005515(protein binding),GO:0046872(metal ion binding)	-
CAFS_CommonC_G_089829	Down	34	7	0.205882	-2.28011	0.0147608	1	-	-	-	-
CAFS_CommonC_G_091534	Down	34	7	0.205882	-2.28011	0.0147608	1	GO:0007186(G-protein coupled receptor signaling pathway)	GO:0016021(integral component of membrane)	GO:0004930(G-protein coupled receptor activity),GO:0004977(melanocortin receptor activity)	-
CAFS_CommonC_G_007922	Up	23.16	77.37	3.34067	1.74014	0.0149972	1	-	-	-	-
CAFS_CommonC_G_036574	Up	17.43	59.48	3.41251	1.77083	0.0153672	1	-	-	-	-
CAFS_CommonC_G_007694	Up	4	22	5.5	2.45943	0.0155141	1	GO:0009396(folic acid-containing compound biosynthetic process)	-	GO:0004329(formate-tetrahydrofolate ligase activity),GO:0005524(ATP binding)	K01938 fhs; formate--tetrahydrofolate ligase [EC:6.3.4.3]
CAFS_CommonC_G_032482	Up	3.56	21.55	6.05337	2.59774	0.0155141	1	-	-	-	-
CAFS_CommonC_G_016425	Down	24	4	0.166667	-2.58496	0.0155141	1	-	-	GO:0003676(nucleic acid binding),GO:0016787(hydrolase activity),GO:0046872(metal ion binding)	-
CAFS_CommonC_G_024481	Down	24	4	0.166667	-2.58496	0.0155141	1	-	-	GO:0005515(protein binding)	-
CAFS_CommonC_G_003115	Down	41	9	0.219512	-2.18763	0.0155279	1	-	-	-	-
CAFS_CommonC_G_002311	Down	69.52	17	0.244534	-2.03189	0.0156387	1	-	-	GO:0005515(protein binding)	-
CAFS_CommonC_G_002382	Down	108.46	29	0.26738	-1.90304	0.015692	1	-	-	GO:0003676(nucleic acid binding),GO:0003723(RNA binding)	-
CAFS_CommonC_G_009246	Down	153	42	0.27451	-1.86507	0.0157383	1	GO:0070588(calcium ion transmembrane transport)	GO:0016020(membrane)	GO:0005262(calcium channel activity)	-
CAFS_CommonC_G_004865	Up	10.8	40	3.7037	1.88897	0.0158078	1	-	-	GO:0005509(calcium ion binding),GO:0005515(protein binding)	-
CAFS_CommonC_G_008477	Up	11	40	3.63636	1.8625	0.0158078	1	-	-	-	-
CAFS_CommonC_G_087591	Up	5	25	5	2.32193	0.0162728	1	-	-	-	-
CAFS_CommonC_G_091981	Up	5	25	5	2.32193	0.0162728	1	-	GO:0016021(integral component of membrane)	-	-
CAFS_CommonC_G_083541	Down	27	5	0.185185	-2.43296	0.0162728	1	-	-	-	-
CAFS_CommonC_G_069848	Down	98.48	25.96	0.263607	-1.92354	0.0163818	1	-	-	GO:0004842(ubiquitin-protein transferase activity)	K10592 HUWE1, MULE, ARF-BP1; E3 ubiquitin-protein ligase HUWE1 [EC:2.3.2.26]
CAFS_CommonC_G_013819	Down	53	12	0.226415	-2.14296	0.0163967	1	-	-	-	-
CAFS_CommonC_G_071201	Up	14	49	3.5	1.80735	0.0163967	1	-	-	-	-
CAFS_CommonC_G_062607	Down	55.81	13.24	0.237233	-2.07562	0.0165362	1	-	-	-	-
CAFS_CommonC_G_042072	Up	16	55	3.4375	1.78136	0.016656	1	-	-	GO:0005515(protein binding)	-
CAFS_CommonC_G_016712	Up	2	15	7.5	2.90689	0.0167826	1	-	-	GO:0046872(metal ion binding)	-
CAFS_CommonC_G_049803	Up	2	15	7.5	2.90689	0.0167826	1	-	-	GO:0005509(calcium ion binding),GO:0005515(protein binding)	-
CAFS_CommonC_G_008790	Down	17	2	0.117647	-3.08746	0.0167826	1	-	-	-	-
CAFS_CommonC_G_014844	Down	17	2	0.117647	-3.08746	0.0167826	1	GO:0006471(protein ADP-ribosylation)	-	GO:0003956(NAD(P)+-protein-arginine ADP-ribosyltransferase activity)	-
CAFS_CommonC_G_064744	Down	17	2	0.117647	-3.08746	0.0167826	1	GO:0055085(transmembrane transport)	GO:0016021(integral component of membrane)	GO:0022857(transmembrane transporter activity)	-
CAFS_CommonC_G_015806	Down	30	6	0.2	-2.32193	0.0168101	1	-	-	-	-
CAFS_CommonC_G_044755	Down	29.63	6.02	0.203172	-2.29922	0.0168101	1	-	GO:0016020(membrane)	GO:0004872(receptor activity)	-
CAFS_CommonC_G_046874	Down	65.81	16.13	0.2451	-2.02856	0.01685	1	GO:0006955(immune response)	-	GO:0005044(scavenger receptor activity),GO:0030247(polysaccharide binding)	-
CAFS_CommonC_G_032120	Down	33	7	0.212121	-2.23704	0.0171989	1	-	-	-	-
CAFS_CommonC_G_049170	Down	386.57	114	0.294901	-1.7617	0.017253	1	GO:0006457(protein folding)	-	-	K09569 -
CAFS_CommonC_G_037566	Down	222.91	64.02	0.287201	-1.79987	0.0172659	1	GO:0007264(small GTPase mediated signal transduction),GO:0051056(regulation of small GTPase mediated signal transduction)	GO:0005622(intracellular)	GO:0005085(guanyl-nucleotide exchange factor activity)	-
CAFS_CommonC_G_007080	Up	184.67	522.99	2.83202	1.50183	0.0174337	1	-	-	GO:0005515(protein binding)	K10523 -
CAFS_CommonC_G_020738	Down	36	8.02	0.222778	-2.16632	0.0174854	1	-	-	-	-
CAFS_CommonC_G_045919	Up	9	37	4.11111	2.03953	0.0176996	1	-	GO:0016021(integral component of membrane)	GO:0008146(sulfotransferase activity)	K08105 D4ST1; dermatan 4-sulfotransferase 1 [EC:2.8.2.35]
CAFS_CommonC_G_078775	Up	9.16	37.26	4.06769	2.02421	0.0176996	1	GO:0007186(G-protein coupled receptor signaling pathway)	GO:0016021(integral component of membrane)	GO:0004930(G-protein coupled receptor activity),GO:0038036(sphingosine-1-phosphate receptor activity)	-
CAFS_CommonC_G_062155	Down	40	9	0.225	-2.152	0.0176996	1	GO:0030163(protein catabolic process)	-	-	K11978 -
CAFS_CommonC_G_082763	Down	39.77	8.98	0.225798	-2.14689	0.0176996	1	-	GO:0005622(intracellular)	GO:0008270(zinc ion binding)	-
CAFS_CommonC_G_083788	Down	39.59	9.32	0.235413	-2.08673	0.0176996	1	-	-	GO:0005515(protein binding)	-
CAFS_CommonC_G_007742	Down	39	9	0.230769	-2.11548	0.0176996	1	GO:0008063(Toll signaling pathway)	-	-	-
CAFS_CommonC_G_060967	Down	38.93	9	0.231184	-2.11289	0.0176996	1	GO:0006468(protein phosphorylation)	-	GO:0004672(protein kinase activity),GO:0004674(protein serine/threonine kinase activity),GO:0005524(ATP binding)	-
CAFS_CommonC_G_001903	Up	12	42	3.5	1.80735	0.0179855	1	-	-	-	-
CAFS_CommonC_G_089847	Up	1125	3109.53	2.76403	1.46677	0.0180421	1	GO:0006457(protein folding),GO:0006950(response to stress)	-	GO:0005524(ATP binding),GO:0051082(unfolded protein binding)	K09487 HSP90B, TRA1; heat shock protein 90kDa beta
CAFS_CommonC_G_002182	Down	51.53	12.31	0.23889	-2.06558	0.0181542	1	-	-	-	-
CAFS_CommonC_G_077768	Down	54.9	12.99	0.236612	-2.0794	0.0182111	1	-	-	GO:0008270(zinc ion binding)	K11978 -
CAFS_CommonC_G_056009	Up	3	18	6	2.58496	0.0182584	1	GO:0007165(signal transduction),GO:0007186(G-protein coupled receptor signaling pathway)	GO:0016020(membrane),GO:0016021(integral component of membrane)	GO:0004930(G-protein coupled receptor activity)	-
CAFS_CommonC_G_067499	Up	3	18	6	2.58496	0.0182584	1	-	-	-	-
CAFS_CommonC_G_000360	Down	19.5	2.93	0.150256	-2.7345	0.0182584	1	-	-	-	K00275 pdxH, PNPO; pyridoxamine 5'-phosphate oxidase [EC:1.4.3.5]
CAFS_CommonC_G_019006	Down	20	3	0.15	-2.73697	0.0182584	1	-	-	GO:0005515(protein binding)	-
CAFS_CommonC_G_034731	Down	19.56	2.6	0.132924	-2.91132	0.0182584	1	-	-	GO:0046872(metal ion binding)	-
CAFS_CommonC_G_060983	Down	20	3	0.15	-2.73697	0.0182584	1	GO:0015074(DNA integration)	GO:0005622(intracellular)	GO:0005515(protein binding),GO:0008270(zinc ion binding)	-
CAFS_CommonC_G_068382	Down	20.01	3	0.149925	-2.73769	0.0182584	1	-	GO:0016459(myosin complex)	GO:0003774(motor activity),GO:0005524(ATP binding)	-
CAFS_CommonC_G_034396	Down	64.28	16	0.248911	-2.0063	0.0183152	1	-	-	GO:0005515(protein binding),GO:0008270(zinc ion binding)	K12489 ACAP; Arf-GAP with coiled-coil, ANK repeat and PH domain-containing protein
CAFS_CommonC_G_036242	Down	68.33	17	0.248793	-2.00698	0.018335	1	GO:0001822(kidney development)	GO:0016020(membrane),GO:0016021(integral component of membrane)	GO:0005515(protein binding)	-
CAFS_CommonC_G_086995	Down	108	30	0.277778	-1.848	0.0183562	1	GO:0055114(oxidation-reduction process)	-	GO:0016491(oxidoreductase activity)	-
CAFS_CommonC_G_061692	Down	76.75	20.47	0.26671	-1.90666	0.0183681	1	GO:0007155(cell adhesion),GO:0007156(homophilic cell adhesion via plasma membrane adhesion molecules)	GO:0005886(plasma membrane),GO:0016020(membrane)	GO:0005509(calcium ion binding)	-
CAFS_CommonC_G_084434	Down	90	24	0.266667	-1.90689	0.0183763	1	-	-	-	-
CAFS_CommonC_G_042173	Down	138	39	0.282609	-1.82312	0.0190506	1	-	-	GO:0046872(metal ion binding)	-
CAFS_CommonC_G_046048	Down	132	37	0.280303	-1.83494	0.0190974	1	-	-	-	-
CAFS_CommonC_G_011410	Up	4	21	5.25	2.39232	0.0191124	1	GO:0006811(ion transport),GO:0006813(potassium ion transport),GO:0051260(protein homooligomerization),GO:0055085(transmembrane transport)	GO:0008076(voltage-gated potassium channel complex),GO:0016020(membrane)	GO:0005216(ion channel activity),GO:0005249(voltage-gated potassium channel activity)	K04874 -
CAFS_CommonC_G_032648	Down	23.46	4.23	0.180307	-2.47147	0.0191124	1	-	-	-	-
CAFS_CommonC_G_055933	Down	22.76	3.96	0.173989	-2.52293	0.0191124	1	-	-	-	-
CAFS_CommonC_G_085140	Down	23	4	0.173913	-2.52356	0.0191124	1	-	-	-	-
CAFS_CommonC_G_027850	Up	5	23.64	4.728	2.24123	0.019615	1	-	-	-	-
CAFS_CommonC_G_090777	Down	82	22	0.268293	-1.89812	0.0196284	1	GO:0007018(microtubule-based movement)	-	GO:0003777(microtubule motor activity),GO:0005524(ATP binding),GO:0008017(microtubule binding)	K10400 -
CAFS_CommonC_G_063328	Down	79	21	0.265823	-1.91146	0.0196734	1	GO:0006935(chemotaxis),GO:0006954(inflammatory response),GO:0006955(immune response),GO:0007186(G-protein coupled receptor signaling pathway)	GO:0016021(integral component of membrane)	GO:0004930(G-protein coupled receptor activity),GO:0004950(chemokine receptor activity),GO:0016493(C-C chemokine receptor activity)	-
CAFS_CommonC_G_010807	Up	1	12	12	3.58496	0.0197869	1	-	-	GO:0046872(metal ion binding)	K18753 -
CAFS_CommonC_G_030059	Up	1	12	12	3.58496	0.0197869	1	-	-	-	-
CAFS_CommonC_G_040925	Up	1	12	12	3.58496	0.0197869	1	-	-	-	-
CAFS_CommonC_G_078462	Up	0.68	12	17.6471	4.14136	0.0197869	1	-	-	-	-
CAFS_CommonC_G_010473	Down	12	1	0.0833333	-3.58496	0.0197869	1	-	-	GO:0005525(GTP binding)	-
CAFS_CommonC_G_011912	Down	12	1	0.0833333	-3.58496	0.0197869	1	-	-	GO:0005515(protein binding)	-
CAFS_CommonC_G_024661	Down	12	1	0.0833333	-3.58496	0.0197869	1	-	-	-	-
CAFS_CommonC_G_030868	Down	12	1	0.0833333	-3.58496	0.0197869	1	-	-	GO:0046872(metal ion binding)	-
CAFS_CommonC_G_051178	Down	12	1	0.0833333	-3.58496	0.0197869	1	-	-	-	-
CAFS_CommonC_G_075566	Down	12	1	0.0833333	-3.58496	0.0197869	1	-	-	-	-
CAFS_CommonC_G_083674	Up	6	27	4.5	2.16993	0.0199098	1	-	-	GO:0004842(ubiquitin-protein transferase activity)	-
CAFS_CommonC_G_007361	Down	29	6	0.206897	-2.27302	0.0199098	1	-	-	-	-
CAFS_CommonC_G_016099	Down	63	16	0.253968	-1.97728	0.0199187	1	-	-	-	-
CAFS_CommonC_G_036963	Up	7	30.01	4.28714	2.10002	0.0200777	1	-	-	GO:0005515(protein binding)	-
CAFS_CommonC_G_057976	Down	32	7	0.21875	-2.19265	0.0200777	1	GO:0006355(regulation of transcription, DNA-templated)	GO:0005634(nucleus)	GO:0003676(nucleic acid binding),GO:0003677(DNA binding),GO:0005515(protein binding),GO:0005524(ATP binding),GO:0008026(ATP-dependent helicase activity),GO:0008270(zinc ion binding),GO:0016818(hydrolase activity, acting on acid anhydrides, in phosphorus-containing anhydrides)	K11643 CHD4, MI2B; chromodomain-helicase-DNA-binding protein 4 [EC:3.6.4.12]
CAFS_CommonC_G_064829	Down	32	7	0.21875	-2.19265	0.0200777	1	-	-	-	-
CAFS_CommonC_G_071686	Up	13	44	3.38462	1.75899	0.020157	1	-	-	-	-
CAFS_CommonC_G_082201	Up	8	33	4.125	2.04439	0.0201657	1	-	-	GO:0005515(protein binding)	-
CAFS_CommonC_G_062946	Down	35	7.63	0.218	-2.1976	0.0201657	1	GO:0055114(oxidation-reduction process)	GO:0016020(membrane)	GO:0005044(scavenger receptor activity),GO:0005507(copper ion binding),GO:0016641(oxidoreductase activity, acting on the CH-NH2 group of donors, oxygen as acceptor)	K13912 DMBT1; deleted in malignant brain tumors 1 protein
CAFS_CommonC_G_070877	Down	35	8	0.228571	-2.12928	0.0201657	1	GO:0006355(regulation of transcription, DNA-templated)	GO:0000785(chromatin),GO:0005634(nucleus)	GO:0003677(DNA binding)	-
CAFS_CommonC_G_007874	Down	44.6	9.61	0.215471	-2.21444	0.0201887	1	GO:0006816(calcium ion transport)	GO:0016021(integral component of membrane)	GO:0005262(calcium channel activity),GO:0005515(protein binding)	-
CAFS_CommonC_G_012388	Down	38	9	0.236842	-2.078	0.0202026	1	GO:0006355(regulation of transcription, DNA-templated)	GO:0005634(nucleus)	GO:0005524(ATP binding),GO:0016818(hydrolase activity, acting on acid anhydrides, in phosphorus-containing anhydrides)	-
CAFS_CommonC_G_082269	Down	38	9	0.236842	-2.078	0.0202026	1	-	-	-	-
CAFS_CommonC_G_012197	Down	97	27	0.278351	-1.84503	0.0205499	1	-	GO:0005856(cytoskeleton)	-	-
CAFS_CommonC_G_034797	Down	138.41	39.86	0.287985	-1.79593	0.0214273	1	GO:0006542(glutamine biosynthetic process),GO:0006807(nitrogen compound metabolic process)	-	GO:0004356(glutamate-ammonia ligase activity)	K01915 glnA, GLUL; glutamine synthetase [EC:6.3.1.2]
CAFS_CommonC_G_029761	Down	62.01	15.75	0.253991	-1.97715	0.0216742	1	-	-	-	-
CAFS_CommonC_G_019090	Down	190.09	57	0.299858	-1.73765	0.0216776	1	-	GO:0016459(myosin complex)	GO:0003774(motor activity),GO:0005524(ATP binding)	-
CAFS_CommonC_G_058238	Down	95.99	27	0.281279	-1.82992	0.0217434	1	-	-	GO:0005509(calcium ion binding),GO:0005515(protein binding)	-
CAFS_CommonC_G_052630	Down	811	254	0.313194	-1.67487	0.0217553	1	GO:0007165(signal transduction)	-	-	-
CAFS_CommonC_G_086706	Down	240.7	73	0.303282	-1.72127	0.021808	1	-	GO:0016020(membrane)	GO:0005044(scavenger receptor activity)	-
CAFS_CommonC_G_073974	Down	59	15	0.254237	-1.97575	0.0218185	1	-	-	-	-
CAFS_CommonC_G_008462	Up	1	7.7	7.7	2.94486	0.0219002	1	-	-	GO:0005515(protein binding)	-
CAFS_CommonC_G_026768	Up	1	8	8	3	0.0219002	1	-	-	-	-
CAFS_CommonC_G_027371	Up	1	8	8	3	0.0219002	1	GO:0007218(neuropeptide signaling pathway)	-	-	-
CAFS_CommonC_G_028001	Up	1	8	8	3	0.0219002	1	-	-	GO:0005515(protein binding)	-
CAFS_CommonC_G_036126	Up	1	8	8	3	0.0219002	1	GO:0040007(growth)	GO:0005576(extracellular region)	GO:0008083(growth factor activity)	-
CAFS_CommonC_G_046962	Up	1	8	8	3	0.0219002	1	-	-	-	-
CAFS_CommonC_G_049311	Up	1	8	8	3	0.0219002	1	GO:0007186(G-protein coupled receptor signaling pathway)	GO:0016021(integral component of membrane)	GO:0004930(G-protein coupled receptor activity)	-
CAFS_CommonC_G_054813	Up	1	8.22	8.22	3.03914	0.0219002	1	-	-	-	-
CAFS_CommonC_G_064842	Up	1	8	8	3	0.0219002	1	-	-	-	-
CAFS_CommonC_G_073493	Up	1	8	8	3	0.0219002	1	-	-	-	-
CAFS_CommonC_G_075136	Up	1	8	8	3	0.0219002	1	-	-	GO:0005515(protein binding)	-
CAFS_CommonC_G_080125	Up	1	8.01	8.01	3.0018	0.0219002	1	-	-	GO:0005515(protein binding)	-
CAFS_CommonC_G_085349	Up	1	8.47	8.47	3.08236	0.0219002	1	GO:0055114(oxidation-reduction process)	-	GO:0004499(N,N-dimethylaniline monooxygenase activity),GO:0050660(flavin adenine dinucleotide binding),GO:0050661(NADP binding)	K00485 FMO; dimethylaniline monooxygenase (N-oxide forming) [EC:1.14.13.8]
CAFS_CommonC_G_010044	Down	8	1	0.125	-3	0.0219002	1	-	-	-	-
CAFS_CommonC_G_011307	Down	8	1	0.125	-3	0.0219002	1	-	-	-	-
CAFS_CommonC_G_015673	Down	8	1	0.125	-3	0.0219002	1	-	-	-	-
CAFS_CommonC_G_016794	Down	8	1	0.125	-3	0.0219002	1	-	-	-	-
CAFS_CommonC_G_019628	Down	8	1	0.125	-3	0.0219002	1	-	-	GO:0005515(protein binding)	-
CAFS_CommonC_G_021325	Down	8	1	0.125	-3	0.0219002	1	-	-	-	-
CAFS_CommonC_G_025697	Down	8	1	0.125	-3	0.0219002	1	-	-	GO:0005515(protein binding)	-
CAFS_CommonC_G_029056	Down	8	1	0.125	-3	0.0219002	1	-	-	-	-
CAFS_CommonC_G_039148	Down	8	1	0.125	-3	0.0219002	1	-	-	-	-
CAFS_CommonC_G_039469	Down	7.77	1	0.1287	-2.95791	0.0219002	1	-	GO:0016020(membrane)	GO:0005044(scavenger receptor activity)	K13912 DMBT1; deleted in malignant brain tumors 1 protein
CAFS_CommonC_G_041484	Down	7.72	1	0.129534	-2.9486	0.0219002	1	GO:0007154(cell communication)	GO:0016021(integral component of membrane)	-	-
CAFS_CommonC_G_052741	Down	8	1	0.125	-3	0.0219002	1	-	-	-	-
CAFS_CommonC_G_054309	Down	8	1	0.125	-3	0.0219002	1	-	-	GO:0008289(lipid binding)	-
CAFS_CommonC_G_060677	Down	8	1	0.125	-3	0.0219002	1	-	-	-	-
CAFS_CommonC_G_068499	Down	8.16	1	0.122549	-3.02857	0.0219002	1	-	-	-	-
CAFS_CommonC_G_069980	Down	8	1	0.125	-3	0.0219002	1	GO:0035556(intracellular signal transduction)	-	-	-
CAFS_CommonC_G_072633	Down	8	1	0.125	-3	0.0219002	1	-	-	-	-
CAFS_CommonC_G_073314	Down	8	1	0.125	-3	0.0219002	1	GO:0006470(protein dephosphorylation),GO:0016311(dephosphorylation)	-	GO:0004725(protein tyrosine phosphatase activity),GO:0008138(protein tyrosine/serine/threonine phosphatase activity),GO:0016791(phosphatase activity)	K14165 -
CAFS_CommonC_G_078374	Down	8	1	0.125	-3	0.0219002	1	-	-	-	K15979 SND1; staphylococcal nuclease domain-containing protein 1
CAFS_CommonC_G_088676	Down	8	1	0.125	-3	0.0219002	1	-	-	GO:0046872(metal ion binding)	-
CAFS_CommonC_G_091379	Down	8	1	0.125	-3	0.0219002	1	GO:0009395(phospholipid catabolic process)	-	GO:0004620(phospholipase activity)	K16342 PLA2G4, CPLA2; cytosolic phospholipase A2 [EC:3.1.1.4]
CAFS_CommonC_G_037688	Down	119.57	33.6	0.281007	-1.83132	0.0219713	1	-	-	GO:0004842(ubiquitin-protein transferase activity)	-
CAFS_CommonC_G_078536	Down	56	14	0.25	-2	0.0219721	1	-	-	-	-
CAFS_CommonC_G_000896	Up	26	80	3.07692	1.62149	0.0221228	1	-	-	-	K16771 -
CAFS_CommonC_G_080103	Down	85.95	24.03	0.279581	-1.83866	0.0221228	1	-	-	-	-
CAFS_CommonC_G_007033	Up	2	13.84	6.92	2.79077	0.0222081	1	GO:0006810(transport)	GO:0016021(integral component of membrane)	-	-
CAFS_CommonC_G_072629	Up	2	14	7	2.80735	0.0222081	1	GO:0006955(immune response),GO:0019882(antigen processing and presentation)	GO:0016020(membrane),GO:0042613(MHC class II protein complex)	GO:0005515(protein binding)	-
CAFS_CommonC_G_020192	Down	16	2	0.125	-3	0.0222081	1	GO:0055114(oxidation-reduction process)	-	GO:0016491(oxidoreductase activity),GO:0050660(flavin adenine dinucleotide binding),GO:0051537(2 iron, 2 sulfur cluster binding)	K08232 E1.6.5.4; monodehydroascorbate reductase (NADH) [EC:1.6.5.4]
CAFS_CommonC_G_056263	Down	16.4	2.09	0.127439	-2.97212	0.0222081	1	-	-	GO:0005515(protein binding)	-
CAFS_CommonC_G_063384	Down	16	2	0.125	-3	0.0222081	1	-	-	GO:0003676(nucleic acid binding),GO:0016787(hydrolase activity),GO:0046872(metal ion binding)	-
CAFS_CommonC_G_075734	Down	16	2	0.125	-3	0.0222081	1	-	-	-	-
CAFS_CommonC_G_049125	Down	50	12	0.24	-2.05889	0.0223089	1	-	-	-	-
CAFS_CommonC_G_080542	Down	50	12	0.24	-2.05889	0.0223089	1	GO:0006508(proteolysis)	GO:0031012(extracellular matrix)	GO:0004222(metalloendopeptidase activity),GO:0008237(metallopeptidase activity),GO:0008270(zinc ion binding)	-
CAFS_CommonC_G_039136	Up	12	40	3.33333	1.73697	0.0226854	1	-	-	-	-
CAFS_CommonC_G_051584	Up	22	68	3.09091	1.62803	0.0227557	1	-	-	GO:0005515(protein binding)	-
CAFS_CommonC_G_091630	Down	37	8.82	0.238378	-2.06867	0.0230912	1	-	-	-	-
CAFS_CommonC_G_042729	Up	60	167	2.78333	1.47681	0.0231732	1	-	-	-	K11155 DGAT1; diacylglycerol O-acyltransferase 1 [EC:2.3.1.20 2.3.1.75 2.3.1.76]
CAFS_CommonC_G_030249	Up	3	17	5.66667	2.5025	0.023239	1	-	-	GO:0005515(protein binding)	-
CAFS_CommonC_G_046668	Up	3	17	5.66667	2.5025	0.023239	1	-	-	GO:0005515(protein binding)	-
CAFS_CommonC_G_049802	Up	3	17	5.66667	2.5025	0.023239	1	GO:0006355(regulation of transcription, DNA-templated)	-	GO:0003700(transcription factor activity, sequence-specific DNA binding),GO:0043565(sequence-specific DNA binding)	-
CAFS_CommonC_G_062213	Up	3	17	5.66667	2.5025	0.023239	1	GO:0051260(protein homooligomerization)	-	GO:0005515(protein binding)	-
CAFS_CommonC_G_071833	Up	3	17	5.66667	2.5025	0.023239	1	GO:0006629(lipid metabolic process)	-	GO:0016788(hydrolase activity, acting on ester bonds)	-
CAFS_CommonC_G_003441	Down	19	3	0.157895	-2.66297	0.023239	1	-	GO:0016021(integral component of membrane)	GO:0004872(receptor activity)	-
CAFS_CommonC_G_087381	Down	19	3	0.157895	-2.66297	0.023239	1	-	GO:0016021(integral component of membrane)	-	-
CAFS_CommonC_G_064203	Down	112.38	32.98	0.293469	-1.76872	0.0232835	1	-	-	GO:0046872(metal ion binding)	-
CAFS_CommonC_G_028128	Down	34	8	0.235294	-2.08746	0.0232942	1	GO:0007186(G-protein coupled receptor signaling pathway)	GO:0016021(integral component of membrane)	GO:0004930(G-protein coupled receptor activity)	-
CAFS_CommonC_G_044341	Down	34.34	8	0.232964	-2.10182	0.0232942	1	GO:0006355(regulation of transcription, DNA-templated),GO:0045893(positive regulation of transcription, DNA-templated)	GO:0005634(nucleus)	GO:0003677(DNA binding),GO:0003700(transcription factor activity, sequence-specific DNA binding),GO:0008270(zinc ion binding),GO:0043565(sequence-specific DNA binding)	-
CAFS_CommonC_G_081285	Down	89	25	0.280899	-1.83188	0.0233575	1	-	-	-	K00888 PI4KA; phosphatidylinositol 4-kinase A [EC:2.7.1.67]
CAFS_CommonC_G_070014	Down	65	17	0.261538	-1.9349	0.0233622	1	-	-	-	-
CAFS_CommonC_G_015620	Up	19.35	60.28	3.11525	1.63935	0.0233622	1	-	-	-	-
CAFS_CommonC_G_059454	Up	19.33	60.34	3.12157	1.64227	0.0233622	1	-	-	GO:0005515(protein binding)	-
CAFS_CommonC_G_074820	Up	7	29	4.14286	2.05063	0.023483	1	-	-	GO:0008270(zinc ion binding)	-
CAFS_CommonC_G_013630	Down	31	7	0.225806	-2.14684	0.023483	1	GO:0006811(ion transport),GO:0055085(transmembrane transport)	GO:0016020(membrane)	GO:0005216(ion channel activity)	-
CAFS_CommonC_G_042362	Down	31	7	0.225806	-2.14684	0.023483	1	-	-	GO:0005515(protein binding)	K06062 PCAF, KAT2, GCN5; histone acetyltransferase [EC:2.3.1.48]
CAFS_CommonC_G_007747	Up	4	20	5	2.32193	0.0236304	1	-	-	-	-
CAFS_CommonC_G_018227	Up	4	20	5	2.32193	0.0236304	1	-	-	-	-
CAFS_CommonC_G_042478	Up	3.96	19.92	5.0303	2.33065	0.0236304	1	-	-	-	-
CAFS_CommonC_G_038084	Down	22	4	0.181818	-2.45943	0.0236304	1	GO:0007155(cell adhesion),GO:0007156(homophilic cell adhesion via plasma membrane adhesion molecules)	GO:0005886(plasma membrane),GO:0016020(membrane)	GO:0005509(calcium ion binding)	-
CAFS_CommonC_G_038296	Down	21.74	4.26	0.195952	-2.35143	0.0236304	1	-	-	-	-
CAFS_CommonC_G_061089	Down	22	4	0.181818	-2.45943	0.0236304	1	-	-	-	-
CAFS_CommonC_G_013327	Down	28	6	0.214286	-2.22239	0.0236355	1	-	-	-	K07204 RAPTOR; regulatory associated protein of mTOR
CAFS_CommonC_G_036864	Down	28	6	0.214286	-2.22239	0.0236355	1	-	-	-	K14550 UTP10, HEATR1; U3 small nucleolar RNA-associated protein 10
CAFS_CommonC_G_064951	Down	28	6.13	0.218929	-2.19147	0.0236355	1	-	-	-	-
CAFS_CommonC_G_041642	Up	5	23	4.6	2.20163	0.0237107	1	GO:0007165(signal transduction)	-	GO:0004871(signal transducer activity),GO:0046983(protein dimerization activity)	-
CAFS_CommonC_G_031829	Down	24.63	4.54	0.184328	-2.43965	0.0237107	1	-	-	GO:0005515(protein binding)	-
CAFS_CommonC_G_040353	Up	17	54	3.17647	1.66742	0.0238522	1	GO:0007155(cell adhesion),GO:0007156(homophilic cell adhesion via plasma membrane adhesion molecules)	GO:0005886(plasma membrane),GO:0016020(membrane)	GO:0005509(calcium ion binding)	-
CAFS_CommonC_G_006538	Down	54.89	14.5	0.264165	-1.92049	0.0241292	1	-	-	-	-
CAFS_CommonC_G_091555	Up	16	51	3.1875	1.67243	0.0241292	1	-	-	GO:0005515(protein binding)	-
CAFS_CommonC_G_055938	Up	15	48	3.2	1.67807	0.0244309	1	GO:0006811(ion transport),GO:0006821(chloride transport)	GO:0016020(membrane),GO:0016021(integral component of membrane),GO:0045211(postsynaptic membrane)	GO:0016934(extracellular-glycine-gated chloride channel activity)	-
CAFS_CommonC_G_069401	Down	70	19	0.271429	-1.88136	0.0247327	1	GO:0006605(protein targeting),GO:0007165(signal transduction)	-	-	-
CAFS_CommonC_G_082657	Down	67	18	0.268657	-1.89616	0.0250296	1	-	GO:0005634(nucleus)	GO:0008134(transcription factor binding)	-
CAFS_CommonC_G_081690	Up	26	78	3	1.58496	0.0250722	1	-	GO:0016020(membrane)	-	-
CAFS_CommonC_G_062517	Up	13.27	42.33	3.1899	1.67351	0.0251215	1	-	-	GO:0003677(DNA binding)	-
CAFS_CommonC_G_073474	Up	13.14	41.5	3.1583	1.65915	0.0251215	1	GO:0008152(metabolic process)	-	GO:0003824(catalytic activity)	K05607 AUH; methylglutaconyl-CoA hydratase [EC:4.2.1.18]
CAFS_CommonC_G_001674	Down	80.8	23	0.284653	-1.81272	0.0253449	1	GO:0006355(regulation of transcription, DNA-templated),GO:0043401(steroid hormone mediated signaling pathway)	GO:0005634(nucleus)	GO:0003677(DNA binding),GO:0003700(transcription factor activity, sequence-specific DNA binding),GO:0003707(steroid hormone receptor activity),GO:0004879(RNA polymerase II transcription factor activity, ligand-activated sequence-specific DNA binding),GO:0008270(zinc ion binding),GO:0043565(sequence-specific DNA binding)	-
CAFS_CommonC_G_085041	Down	63.97	17	0.26575	-1.91186	0.0253526	1	-	-	GO:0008270(zinc ion binding)	-
CAFS_CommonC_G_050248	Up	41.31	114.51	2.77197	1.47091	0.0257243	1	-	-	-	-
CAFS_CommonC_G_024822	Down	39.81	10.03	0.251947	-1.98881	0.025952	1	-	-	-	-
CAFS_CommonC_G_044547	Down	40	10	0.25	-2	0.025952	1	GO:0016043(cellular component organization),GO:0030036(actin cytoskeleton organization)	-	GO:0003779(actin binding),GO:0017048(Rho GTPase binding)	-
CAFS_CommonC_G_051089	Down	40	10	0.25	-2	0.025952	1	-	-	-	-
CAFS_CommonC_G_039375	Up	11	37	3.36364	1.75002	0.025952	1	-	-	-	-
CAFS_CommonC_G_084380	Up	11.32	37	3.26855	1.70865	0.025952	1	-	-	GO:0005515(protein binding)	-
CAFS_CommonC_G_013665	Down	39	10	0.25641	-1.96347	0.025952	1	-	GO:0016459(myosin complex)	GO:0003774(motor activity),GO:0005515(protein binding),GO:0005524(ATP binding)	K10357 -
CAFS_CommonC_G_087165	Down	39	10	0.25641	-1.96347	0.025952	1	GO:0006468(protein phosphorylation)	-	GO:0004672(protein kinase activity),GO:0005524(ATP binding)	K08829 -
CAFS_CommonC_G_020766	Down	57	15	0.263158	-1.926	0.026091	1	GO:0006820(anion transport)	GO:0016021(integral component of membrane)	-	K13862 -
CAFS_CommonC_G_033888	Up	8	31	3.875	1.9542	0.0269514	1	-	-	GO:0005515(protein binding)	-
CAFS_CommonC_G_018543	Down	33	8	0.242424	-2.04439	0.0269514	1	GO:0006935(chemotaxis),GO:0007186(G-protein coupled receptor signaling pathway)	GO:0016021(integral component of membrane)	GO:0004930(G-protein coupled receptor activity),GO:0004950(chemokine receptor activity)	-
CAFS_CommonC_G_018775	Down	32.95	7.64	0.231866	-2.10863	0.0269514	1	-	-	-	-
CAFS_CommonC_G_024227	Down	33	8	0.242424	-2.04439	0.0269514	1	-	-	-	-
CAFS_CommonC_G_073575	Down	33	8	0.242424	-2.04439	0.0269514	1	GO:0006418(tRNA aminoacylation for protein translation)	-	GO:0000166(nucleotide binding),GO:0004812(aminoacyl-tRNA ligase activity),GO:0005524(ATP binding)	K01868 TARS, thrS; threonyl-tRNA synthetase [EC:6.1.1.3]
CAFS_CommonC_G_058447	Up	15	47	3.13333	1.6477	0.0269842	1	-	-	GO:0008289(lipid binding)	-
CAFS_CommonC_G_092041	Up	25.25	73.57	2.91366	1.54283	0.0270533	1	-	-	-	-
CAFS_CommonC_G_056099	Up	29.07	85.29	2.93395	1.55285	0.0273175	1	GO:0006886(intracellular protein transport),GO:0007264(small GTPase mediated signal transduction),GO:0015031(protein transport)	GO:0005622(intracellular)	GO:0005525(GTP binding)	-
CAFS_CommonC_G_001748	Down	47.7	12	0.251572	-1.99095	0.0275041	1	-	-	GO:0005515(protein binding)	-
CAFS_CommonC_G_006217	Down	48	12	0.25	-2	0.0275041	1	GO:0042981(regulation of apoptotic process)	-	-	-
CAFS_CommonC_G_018216	Up	7	28	4	2	0.0275183	1	-	GO:0005622(intracellular)	GO:0005515(protein binding),GO:0008270(zinc ion binding)	-
CAFS_CommonC_G_066150	Up	7	27.98	3.99714	1.99897	0.0275183	1	-	GO:0016021(integral component of membrane)	-	-
CAFS_CommonC_G_061031	Down	30	7	0.233333	-2.09954	0.0275183	1	GO:0007219(Notch signaling pathway),GO:0007275(multicellular organism development)	GO:0016021(integral component of membrane)	-	-
CAFS_CommonC_G_084029	Down	30	7	0.233333	-2.09954	0.0275183	1	GO:0006810(transport)	GO:0016020(membrane)	GO:0005215(transporter activity),GO:0005515(protein binding)	-
CAFS_CommonC_G_091975	Down	29.5	7.09	0.240339	-2.05686	0.0275183	1	GO:0006355(regulation of transcription, DNA-templated),GO:0007165(signal transduction)	-	GO:0004871(signal transducer activity),GO:0046983(protein dimerization activity)	-
CAFS_CommonC_G_041843	Up	1	11	11	3.45943	0.0279694	1	-	-	GO:0005515(protein binding)	-
CAFS_CommonC_G_053888	Up	1	11	11	3.45943	0.0279694	1	GO:0050852(T cell receptor signaling pathway),GO:0050853(B cell receptor signaling pathway)	-	-	-
CAFS_CommonC_G_063331	Up	1	11.16	11.16	3.48027	0.0279694	1	-	-	-	-
CAFS_CommonC_G_091367	Up	1	11.34	11.34	3.50335	0.0279694	1	-	-	-	-
CAFS_CommonC_G_008335	Down	11	1	0.0909091	-3.45943	0.0279694	1	-	-	GO:0005515(protein binding)	-
CAFS_CommonC_G_015545	Down	11	1	0.0909091	-3.45943	0.0279694	1	-	-	GO:0046872(metal ion binding)	-
CAFS_CommonC_G_019276	Down	11	1	0.0909091	-3.45943	0.0279694	1	GO:0006355(regulation of transcription, DNA-templated)	-	GO:0003677(DNA binding),GO:0043565(sequence-specific DNA binding)	-
CAFS_CommonC_G_023401	Down	11	1	0.0909091	-3.45943	0.0279694	1	-	-	-	K12394 AP1S1_2; AP-1 complex subunit sigma 1/2
CAFS_CommonC_G_028513	Down	11	1	0.0909091	-3.45943	0.0279694	1	-	-	-	-
CAFS_CommonC_G_033204	Down	11	1	0.0909091	-3.45943	0.0279694	1	-	-	GO:0005515(protein binding)	-
CAFS_CommonC_G_036969	Down	11	1	0.0909091	-3.45943	0.0279694	1	-	-	GO:0005515(protein binding)	-
CAFS_CommonC_G_041485	Down	11	1	0.0909091	-3.45943	0.0279694	1	-	-	-	K12162 -
CAFS_CommonC_G_050609	Down	11	1	0.0909091	-3.45943	0.0279694	1	-	-	GO:0005515(protein binding)	-
CAFS_CommonC_G_063148	Down	11	1	0.0909091	-3.45943	0.0279694	1	GO:0006351(transcription, DNA-templated),GO:0006355(regulation of transcription, DNA-templated)	GO:0005634(nucleus),GO:0016021(integral component of membrane)	GO:0003677(DNA binding)	-
CAFS_CommonC_G_067095	Down	10.8	1.37	0.126852	-2.97878	0.0279694	1	-	-	-	-
CAFS_CommonC_G_075664	Down	10.51	1	0.0951475	-3.39369	0.0279694	1	-	-	-	-
CAFS_CommonC_G_075850	Down	11	1	0.0909091	-3.45943	0.0279694	1	GO:0006950(response to stress),GO:0007186(G-protein coupled receptor signaling pathway)	GO:0016021(integral component of membrane)	GO:0004930(G-protein coupled receptor activity),GO:0004947(bradykinin receptor activity)	-
CAFS_CommonC_G_079719	Down	11	1	0.0909091	-3.45943	0.0279694	1	-	-	-	-
CAFS_CommonC_G_081785	Down	11	1	0.0909091	-3.45943	0.0279694	1	GO:0007186(G-protein coupled receptor signaling pathway)	GO:0005834(heterotrimeric G-protein complex)	GO:0004871(signal transducer activity)	-
CAFS_CommonC_G_080921	Up	159.04	412.63	2.5945	1.37546	0.0280611	1	GO:0006633(fatty acid biosynthetic process),GO:0055114(oxidation-reduction process)	-	GO:0005506(iron ion binding),GO:0016491(oxidoreductase activity)	K14424 SMO2; 4-alpha-methyl-delta7-sterol-4alpha-methyl oxidase [EC:1.14.13.72]
CAFS_CommonC_G_020186	Down	44.9	11	0.244989	-2.02921	0.0280835	1	-	-	-	K01110 PTEN; phosphatidylinositol-3,4,5-trisphosphate 3-phosphatase and dual-specificity protein phosphatase PTEN [EC:3.1.3.16 3.1.3.48 3.1.3.67]
CAFS_CommonC_G_060954	Up	6.37	24.91	3.91052	1.96736	0.0281231	1	-	-	GO:0046872(metal ion binding)	-
CAFS_CommonC_G_021629	Down	27	6	0.222222	-2.16993	0.0281231	1	-	-	GO:0005515(protein binding)	-
CAFS_CommonC_G_022361	Down	26.69	6.12	0.229299	-2.1247	0.0281231	1	GO:0006508(proteolysis)	-	GO:0008236(serine-type peptidase activity)	-
CAFS_CommonC_G_028964	Down	27	6	0.222222	-2.16993	0.0281231	1	GO:0006810(transport),GO:0055085(transmembrane transport)	GO:0016021(integral component of membrane)	GO:0005524(ATP binding),GO:0016887(ATPase activity),GO:0042626(ATPase activity, coupled to transmembrane movement of substances)	-
CAFS_CommonC_G_030747	Down	26.76	5.9	0.220478	-2.18129	0.0281231	1	-	-	-	K11840 -
CAFS_CommonC_G_071791	Down	27	6	0.222222	-2.16993	0.0281231	1	-	GO:0016021(integral component of membrane)	GO:0003677(DNA binding)	-
CAFS_CommonC_G_025214	Down	277.68	88.89	0.320117	-1.64333	0.0281445	1	-	-	-	-
CAFS_CommonC_G_081048	Down	290.29	93	0.320369	-1.64219	0.0281636	1	GO:0055085(transmembrane transport)	-	-	K15105 -
CAFS_CommonC_G_009044	Down	217.52	68.99	0.317166	-1.65669	0.02818	1	-	-	-	-
CAFS_CommonC_G_038875	Up	22	65	2.95455	1.56294	0.0282898	1	-	-	-	-
CAFS_CommonC_G_071057	Down	56	15	0.267857	-1.90046	0.028557	1	-	-	-	-
CAFS_CommonC_G_022789	Up	17	52	3.05882	1.61298	0.028557	1	-	-	GO:0005509(calcium ion binding),GO:0005515(protein binding)	-
CAFS_CommonC_G_010164	Down	42	10	0.238095	-2.07039	0.0287327	1	GO:0006508(proteolysis),GO:0007155(cell adhesion)	GO:0016020(membrane)	GO:0004222(metalloendopeptidase activity)	K01404 GP63; leishmanolysin [EC:3.4.24.36]
CAFS_CommonC_G_001793	Up	5	22	4.4	2.1375	0.0287437	1	-	-	-	K00318 PRODH; proline dehydrogenase [EC:1.5.-.-]
CAFS_CommonC_G_076014	Up	5.08	22	4.33071	2.1146	0.0287437	1	GO:0006897(endocytosis)	GO:0016020(membrane)	-	-
CAFS_CommonC_G_006038	Down	24	5	0.208333	-2.26303	0.0287437	1	-	-	GO:0005515(protein binding)	-
CAFS_CommonC_G_006151	Down	24	5	0.208333	-2.26303	0.0287437	1	-	-	-	-
CAFS_CommonC_G_015193	Down	23.64	5	0.211506	-2.24123	0.0287437	1	-	-	-	-
CAFS_CommonC_G_046901	Down	24	5	0.208333	-2.26303	0.0287437	1	GO:0006468(protein phosphorylation)	-	GO:0004672(protein kinase activity),GO:0004674(protein serine/threonine kinase activity),GO:0004692(cGMP-dependent protein kinase activity),GO:0005524(ATP binding)	K07376 PRKG1; cGMP-dependent protein kinase 1 [EC:2.7.11.12]
CAFS_CommonC_G_050151	Down	24	5	0.208333	-2.26303	0.0287437	1	-	-	-	-
CAFS_CommonC_G_052415	Down	24	5	0.208333	-2.26303	0.0287437	1	-	-	-	-
CAFS_CommonC_G_055971	Down	24	5	0.208333	-2.26303	0.0287437	1	GO:0006468(protein phosphorylation),GO:0007169(transmembrane receptor protein tyrosine kinase signaling pathway)	GO:0016020(membrane)	GO:0004672(protein kinase activity),GO:0004713(protein tyrosine kinase activity),GO:0004714(transmembrane receptor protein tyrosine kinase activity),GO:0005524(ATP binding)	-
CAFS_CommonC_G_069787	Down	24	5.38	0.224167	-2.15736	0.0287437	1	GO:0007155(cell adhesion),GO:0007156(homophilic cell adhesion via plasma membrane adhesion molecules)	GO:0005886(plasma membrane),GO:0016020(membrane)	GO:0005509(calcium ion binding)	-
CAFS_CommonC_G_065233	Down	978.89	325.02	0.332029	-1.59062	0.0291847	1	-	-	GO:0005515(protein binding)	-
CAFS_CommonC_G_043645	Down	65	18	0.276923	-1.85244	0.0293124	1	-	-	-	-
CAFS_CommonC_G_046050	Down	64.7	18	0.278207	-1.84577	0.0293124	1	GO:0005975(carbohydrate metabolic process)	-	GO:0004553(hydrolase activity, hydrolyzing O-glycosyl compounds)	-
CAFS_CommonC_G_048537	Up	20	60	3	1.58496	0.0293124	1	-	-	-	-
CAFS_CommonC_G_078475	Up	20	60	3	1.58496	0.0293124	1	-	GO:0030141(secretory granule)	-	-
CAFS_CommonC_G_038987	Up	4	19	4.75	2.24793	0.0293231	1	GO:0007186(G-protein coupled receptor signaling pathway)	GO:0016021(integral component of membrane)	GO:0004930(G-protein coupled receptor activity)	-
CAFS_CommonC_G_050198	Up	4	19	4.75	2.24793	0.0293231	1	-	GO:0005622(intracellular)	GO:0008270(zinc ion binding)	-
CAFS_CommonC_G_014950	Down	21	4	0.190476	-2.39232	0.0293231	1	-	-	-	-
CAFS_CommonC_G_040230	Down	21	4	0.190476	-2.39232	0.0293231	1	GO:0007186(G-protein coupled receptor signaling pathway)	GO:0016021(integral component of membrane)	GO:0004930(G-protein coupled receptor activity)	-
CAFS_CommonC_G_046238	Down	21	4	0.190476	-2.39232	0.0293231	1	-	-	GO:0005515(protein binding)	-
CAFS_CommonC_G_051954	Down	21	4	0.190476	-2.39232	0.0293231	1	-	-	-	-
CAFS_CommonC_G_088917	Down	21	4	0.190476	-2.39232	0.0293231	1	-	-	-	-
CAFS_CommonC_G_030583	Up	11.11	36.37	3.27363	1.71089	0.0294637	1	-	-	-	K15028 -
CAFS_CommonC_G_042135	Down	37.89	10	0.263922	-1.92182	0.0294637	1	-	-	GO:0005515(protein binding)	-
CAFS_CommonC_G_061253	Down	142	44	0.309859	-1.69032	0.0295072	1	-	-	-	-
CAFS_CommonC_G_007807	Down	15	2	0.133333	-2.90689	0.0295884	1	-	-	-	-
CAFS_CommonC_G_016453	Down	15	2	0.133333	-2.90689	0.0295884	1	GO:0007186(G-protein coupled receptor signaling pathway)	GO:0016021(integral component of membrane)	GO:0004930(G-protein coupled receptor activity)	-
CAFS_CommonC_G_021930	Down	15	2	0.133333	-2.90689	0.0295884	1	-	-	GO:0005515(protein binding)	-
CAFS_CommonC_G_031334	Down	15	2	0.133333	-2.90689	0.0295884	1	GO:0006508(proteolysis)	-	GO:0004222(metalloendopeptidase activity),GO:0008270(zinc ion binding)	-
CAFS_CommonC_G_034125	Down	15	2	0.133333	-2.90689	0.0295884	1	-	-	-	K17592 -
CAFS_CommonC_G_039058	Down	15	2	0.133333	-2.90689	0.0295884	1	-	-	-	-
CAFS_CommonC_G_047471	Down	14.73	2.37	0.160896	-2.6358	0.0295884	1	-	-	-	-
CAFS_CommonC_G_084067	Down	15	2	0.133333	-2.90689	0.0295884	1	-	-	GO:0005509(calcium ion binding),GO:0005515(protein binding)	-
CAFS_CommonC_G_087057	Up	36.23	98.85	2.7284	1.44806	0.029686	1	-	-	-	-
CAFS_CommonC_G_008908	Up	3	15.79	5.26333	2.39598	0.0297218	1	-	-	-	-
CAFS_CommonC_G_042194	Up	3	16	5.33333	2.41504	0.0297218	1	-	-	GO:0005515(protein binding)	K18211 SNAP25; synaptosomal-associated protein 25
CAFS_CommonC_G_068709	Up	3	16	5.33333	2.41504	0.0297218	1	-	GO:0016021(integral component of membrane)	-	-
CAFS_CommonC_G_003317	Down	18	3	0.166667	-2.58496	0.0297218	1	-	-	GO:0005515(protein binding)	-
CAFS_CommonC_G_004563	Down	18	3	0.166667	-2.58496	0.0297218	1	-	GO:0005856(cytoskeleton)	-	-
CAFS_CommonC_G_006628	Down	18.33	3	0.163666	-2.61117	0.0297218	1	-	-	-	-
CAFS_CommonC_G_020652	Down	18	3	0.166667	-2.58496	0.0297218	1	-	-	GO:0005515(protein binding)	-
CAFS_CommonC_G_031924	Down	17.94	3	0.167224	-2.58015	0.0297218	1	-	GO:0000786(nucleosome)	GO:0003677(DNA binding)	K11253 H3; histone H3
CAFS_CommonC_G_036054	Down	18	3	0.166667	-2.58496	0.0297218	1	-	-	-	K01537 -
CAFS_CommonC_G_053013	Down	17.65	3.01	0.170538	-2.55183	0.0297218	1	-	-	-	-
CAFS_CommonC_G_008926	Up	19	57.03	3.00158	1.58572	0.0299008	1	-	-	-	-
CAFS_CommonC_G_004133	Down	178	57	0.320225	-1.64284	0.0300272	1	GO:0006810(transport)	-	GO:0005215(transporter activity),GO:0008289(lipid binding)	-
CAFS_CommonC_G_007425	Down	167	53	0.317365	-1.65578	0.0301137	1	-	-	-	-
CAFS_CommonC_G_010895	Up	9.26	33	3.56371	1.83338	0.0302912	1	-	-	-	-
CAFS_CommonC_G_080482	Up	9	33	3.66667	1.87447	0.0302912	1	GO:0051225(spindle assembly),GO:0051297(centrosome organization)	GO:0070652(HAUS complex)	-	K16584 -
CAFS_CommonC_G_031171	Down	35	9	0.257143	-1.95936	0.0302912	1	-	-	-	K07204 RAPTOR; regulatory associated protein of mTOR
CAFS_CommonC_G_063766	Down	35	9	0.257143	-1.95936	0.0302912	1	GO:0008360(regulation of cell shape)	GO:0016020(membrane)	-	-
CAFS_CommonC_G_036277	Down	58	16	0.275862	-1.85798	0.0305515	1	-	-	GO:0005515(protein binding)	-
CAFS_CommonC_G_068922	Down	90	27	0.3	-1.73697	0.0306634	1	GO:0007186(G-protein coupled receptor signaling pathway)	GO:0016021(integral component of membrane)	GO:0004930(G-protein coupled receptor activity)	-
CAFS_CommonC_G_083505	Down	149	47	0.315436	-1.66458	0.0308064	1	-	-	-	-
CAFS_CommonC_G_022729	Up	8	30	3.75	1.90689	0.0312329	1	-	-	-	-
CAFS_CommonC_G_046693	Up	8	30	3.75	1.90689	0.0312329	1	GO:0006355(regulation of transcription, DNA-templated)	-	GO:0003677(DNA binding),GO:0046983(protein dimerization activity)	-
CAFS_CommonC_G_018027	Down	32	8	0.25	-2	0.0312329	1	-	-	-	-
CAFS_CommonC_G_087613	Down	32.35	8.01	0.247604	-2.01389	0.0312329	1	-	-	-	-
CAFS_CommonC_G_086978	Down	44	11	0.25	-2	0.0314237	1	GO:0007018(microtubule-based movement)	-	GO:0003777(microtubule motor activity),GO:0005524(ATP binding),GO:0008017(microtubule binding)	K10395 -
CAFS_CommonC_G_017598	Down	143.04	44.74	0.31278	-1.67678	0.0314609	1	-	-	GO:0005525(GTP binding)	-
CAFS_CommonC_G_037690	Down	143	45	0.314685	-1.66802	0.0314609	1	-	-	-	-
CAFS_CommonC_G_002946	Up	30	85	2.83333	1.5025	0.0319427	1	-	-	GO:0005515(protein binding)	-
CAFS_CommonC_G_006716	Up	30	85	2.83333	1.5025	0.0319427	1	GO:0007165(signal transduction)	-	GO:0005515(protein binding)	-
CAFS_CommonC_G_035366	Down	52.45	13.58	0.258913	-1.94946	0.0320826	1	GO:0006355(regulation of transcription, DNA-templated)	-	GO:0003677(DNA binding),GO:0043565(sequence-specific DNA binding)	K09338 -
CAFS_CommonC_G_039987	Down	52.4	14	0.267176	-1.90414	0.0320826	1	-	-	GO:0004869(cysteine-type endopeptidase inhibitor activity)	-
CAFS_CommonC_G_070097	Down	28.89	7.25	0.250952	-1.99452	0.0323089	1	-	-	-	-
CAFS_CommonC_G_048182	Down	80.18	24	0.299327	-1.74021	0.0323152	1	-	-	-	-
CAFS_CommonC_G_036516	Down	77.19	22.81	0.295505	-1.75875	0.0329621	1	-	-	-	-
CAFS_CommonC_G_015780	Up	15	44.88	2.992	1.58111	0.0329911	1	-	-	GO:0005515(protein binding)	-
CAFS_CommonC_G_047227	Down	441.93	149	0.337157	-1.56851	0.0333277	1	-	-	GO:0005515(protein binding)	-
CAFS_CommonC_G_013892	Up	38	102	2.68421	1.4245	0.0333359	1	-	-	-	-
CAFS_CommonC_G_017085	Down	659.31	222.97	0.338187	-1.56411	0.0334116	1	GO:0006457(protein folding)	-	GO:0005515(protein binding)	K09571 FKBP4_5; FK506-binding protein 4/5 [EC:5.2.1.8]
CAFS_CommonC_G_029683	Up	11.17	34.96	3.12981	1.64608	0.0334902	1	-	-	-	-
CAFS_CommonC_G_071954	Up	21	61	2.90476	1.53842	0.0335401	1	GO:0005975(carbohydrate metabolic process),GO:0006032(chitin catabolic process)	-	GO:0004553(hydrolase activity, hydrolyzing O-glycosyl compounds),GO:0004568(chitinase activity)	K17525 -
CAFS_CommonC_G_030294	Down	26	6	0.230769	-2.11548	0.0335404	1	-	-	-	-
CAFS_CommonC_G_073169	Down	26	6	0.230769	-2.11548	0.0335404	1	-	-	-	-
CAFS_CommonC_G_033561	Down	326.61	109.21	0.334374	-1.58046	0.0335951	1	-	-	-	-
CAFS_CommonC_G_063782	Up	119.21	301.25	2.52705	1.33746	0.0335951	1	-	-	-	K00710 GALNT; polypeptide N-acetylgalactosaminyltransferase [EC:2.4.1.41]
CAFS_CommonC_G_048048	Down	82.49	25	0.303067	-1.72229	0.0337497	1	-	-	-	-
CAFS_CommonC_G_029810	Up	14	42.03	3.00214	1.58599	0.0340197	1	GO:0006470(protein dephosphorylation),GO:0016311(dephosphorylation)	-	GO:0004725(protein tyrosine phosphatase activity),GO:0008138(protein tyrosine/serine/threonine phosphatase activity),GO:0016791(phosphatase activity)	K18078 -
CAFS_CommonC_G_082303	Up	73	188	2.57534	1.36476	0.034142	1	-	-	GO:0020037(heme binding)	-
CAFS_CommonC_G_031131	Down	163	53	0.325153	-1.62081	0.0342408	1	-	GO:0016020(membrane)	-	-
CAFS_CommonC_G_015722	Down	896.38	307.25	0.342768	-1.5447	0.0342648	1	-	-	GO:0005515(protein binding)	-
CAFS_CommonC_G_088603	Up	17	50	2.94118	1.55639	0.034271	1	-	GO:0005576(extracellular region)	GO:0005179(hormone activity)	-
CAFS_CommonC_G_037749	Down	250.68	82.63	0.329623	-1.60111	0.0342972	1	-	-	-	-
CAFS_CommonC_G_056413	Up	35.35	95.98	2.71513	1.44102	0.0344147	1	-	-	-	-
CAFS_CommonC_G_015186	Down	103.97	33	0.317399	-1.65563	0.0344147	1	-	-	-	-
CAFS_CommonC_G_029244	Down	104	33	0.317308	-1.65605	0.0344147	1	-	-	-	-
CAFS_CommonC_G_056056	Down	95.54	30.02	0.314214	-1.67018	0.0344363	1	-	-	-	-
CAFS_CommonC_G_042715	Down	70.97	21.15	0.298013	-1.74655	0.0344414	1	-	-	-	-
CAFS_CommonC_G_001994	Up	22.97	65.48	2.85067	1.5113	0.0344414	1	-	-	GO:0005515(protein binding)	-
CAFS_CommonC_G_055125	Up	9	32	3.55556	1.83007	0.0347653	1	-	-	-	-
CAFS_CommonC_G_056420	Down	34	9	0.264706	-1.91754	0.0347653	1	-	-	-	-
CAFS_CommonC_G_082125	Down	34	9	0.264706	-1.91754	0.0347653	1	-	-	GO:0005509(calcium ion binding),GO:0005515(protein binding)	-
CAFS_CommonC_G_000547	Up	1	7	7	2.80735	0.0347826	1	GO:0006810(transport),GO:0006811(ion transport)	GO:0016020(membrane),GO:0016021(integral component of membrane),GO:0045211(postsynaptic membrane)	GO:0004889(acetylcholine-activated cation-selective channel activity),GO:0005216(ion channel activity),GO:0005230(extracellular ligand-gated ion channel activity)	-
CAFS_CommonC_G_009728	Up	1	7.09	7.09	2.82579	0.0347826	1	-	-	GO:0005515(protein binding)	-
CAFS_CommonC_G_009831	Up	1	7	7	2.80735	0.0347826	1	-	-	-	-
CAFS_CommonC_G_011534	Up	1	7	7	2.80735	0.0347826	1	GO:0009395(phospholipid catabolic process)	-	GO:0004620(phospholipase activity)	-
CAFS_CommonC_G_015692	Up	1	6.6	6.6	2.72247	0.0347826	1	GO:0006886(intracellular protein transport),GO:0007264(small GTPase mediated signal transduction)	GO:0005622(intracellular)	GO:0005525(GTP binding)	K07937 ARF1; ADP-ribosylation factor 1
CAFS_CommonC_G_018114	Up	1	7	7	2.80735	0.0347826	1	-	-	-	-
CAFS_CommonC_G_023177	Up	1	7	7	2.80735	0.0347826	1	-	-	GO:0005515(protein binding)	-
CAFS_CommonC_G_027129	Up	1	7	7	2.80735	0.0347826	1	-	-	GO:0005515(protein binding)	-
CAFS_CommonC_G_041941	Up	1	7	7	2.80735	0.0347826	1	GO:0007154(cell communication)	GO:0005922(connexon complex)	-	-
CAFS_CommonC_G_050463	Up	1	7	7	2.80735	0.0347826	1	-	-	-	-
CAFS_CommonC_G_051347	Up	1	7	7	2.80735	0.0347826	1	-	-	-	-
CAFS_CommonC_G_053966	Up	1	6.99	6.99	2.80529	0.0347826	1	-	-	GO:0005515(protein binding)	-
CAFS_CommonC_G_058107	Up	1	7	7	2.80735	0.0347826	1	-	-	-	-
CAFS_CommonC_G_073181	Up	1	7	7	2.80735	0.0347826	1	GO:0006355(regulation of transcription, DNA-templated)	GO:0005634(nucleus)	GO:0003700(transcription factor activity, sequence-specific DNA binding)	-
CAFS_CommonC_G_081378	Up	1	7	7	2.80735	0.0347826	1	-	-	-	-
CAFS_CommonC_G_082131	Up	1	6.76	6.76	2.75702	0.0347826	1	GO:0006816(calcium ion transport),GO:0070588(calcium ion transmembrane transport)	GO:0005891(voltage-gated calcium channel complex),GO:0016020(membrane),GO:0016021(integral component of membrane)	GO:0005245(voltage-gated calcium channel activity)	-
CAFS_CommonC_G_082199	Up	1	7.09	7.09	2.82579	0.0347826	1	-	-	GO:0005515(protein binding)	-
CAFS_CommonC_G_001337	Down	7	1	0.142857	-2.80735	0.0347826	1	-	-	-	-
CAFS_CommonC_G_001482	Down	7	1	0.142857	-2.80735	0.0347826	1	-	-	-	-
CAFS_CommonC_G_002578	Down	6.73	1	0.148588	-2.75061	0.0347826	1	-	-	GO:0005515(protein binding),GO:0046872(metal ion binding)	-
CAFS_CommonC_G_003916	Down	7	1	0.142857	-2.80735	0.0347826	1	-	-	-	-
CAFS_CommonC_G_006035	Down	7	1	0.142857	-2.80735	0.0347826	1	-	-	-	-
CAFS_CommonC_G_011607	Down	6.99	1	0.143062	-2.80529	0.0347826	1	-	-	-	-
CAFS_CommonC_G_014242	Down	7	1	0.142857	-2.80735	0.0347826	1	GO:0006813(potassium ion transport)	GO:0016020(membrane),GO:0016021(integral component of membrane)	GO:0005242(inward rectifier potassium channel activity)	-
CAFS_CommonC_G_014531	Down	6.98	1	0.143266	-2.80323	0.0347826	1	-	-	-	-
CAFS_CommonC_G_018062	Down	7	1	0.142857	-2.80735	0.0347826	1	-	-	-	-
CAFS_CommonC_G_020587	Down	7	1	0.142857	-2.80735	0.0347826	1	-	-	-	-
CAFS_CommonC_G_030081	Down	7	1	0.142857	-2.80735	0.0347826	1	GO:0007186(G-protein coupled receptor signaling pathway)	GO:0016021(integral component of membrane)	GO:0004930(G-protein coupled receptor activity)	-
CAFS_CommonC_G_041060	Down	7	1	0.142857	-2.80735	0.0347826	1	GO:0007165(signal transduction)	-	GO:0004871(signal transducer activity)	-
CAFS_CommonC_G_041470	Down	6.95	1	0.143885	-2.79701	0.0347826	1	GO:0008152(metabolic process)	-	GO:0016829(lyase activity)	K01714 dapA; 4-hydroxy-tetrahydrodipicolinate synthase [EC:4.3.3.7]
CAFS_CommonC_G_042192	Down	6.78	1	0.147493	-2.76129	0.0347826	1	-	-	-	-
CAFS_CommonC_G_045924	Down	7	1	0.142857	-2.80735	0.0347826	1	GO:0007154(cell communication)	GO:0005922(connexon complex)	-	-
CAFS_CommonC_G_047389	Down	7	1	0.142857	-2.80735	0.0347826	1	GO:0007130(synaptonemal complex assembly)	GO:0000795(synaptonemal complex)	-	-
CAFS_CommonC_G_051980	Down	7.35	1	0.136054	-2.87774	0.0347826	1	-	-	-	K06689 UBE2D_E, UBC4, UBC5; ubiquitin-conjugating enzyme E2 D/E [EC:2.3.2.23]
CAFS_CommonC_G_052032	Down	7	1	0.142857	-2.80735	0.0347826	1	-	-	GO:0005515(protein binding)	K11593 -
CAFS_CommonC_G_052998	Down	7	1	0.142857	-2.80735	0.0347826	1	GO:0006811(ion transport),GO:0006813(potassium ion transport),GO:0051260(protein homooligomerization),GO:0055085(transmembrane transport)	GO:0008076(voltage-gated potassium channel complex),GO:0016020(membrane)	GO:0005216(ion channel activity),GO:0005249(voltage-gated potassium channel activity),GO:0005515(protein binding)	K04874 -
CAFS_CommonC_G_057999	Down	7	1	0.142857	-2.80735	0.0347826	1	GO:0006508(proteolysis)	GO:0031012(extracellular matrix)	GO:0004222(metalloendopeptidase activity),GO:0008237(metallopeptidase activity),GO:0008270(zinc ion binding)	-
CAFS_CommonC_G_058269	Down	7	1	0.142857	-2.80735	0.0347826	1	-	-	-	-
CAFS_CommonC_G_061769	Down	7	1	0.142857	-2.80735	0.0347826	1	-	-	GO:0005515(protein binding)	-
CAFS_CommonC_G_063933	Down	7	1	0.142857	-2.80735	0.0347826	1	-	-	-	-
CAFS_CommonC_G_064018	Down	7	1	0.142857	-2.80735	0.0347826	1	-	-	-	-
CAFS_CommonC_G_067318	Down	7.02	1	0.14245	-2.81147	0.0347826	1	-	-	GO:0046872(metal ion binding)	-
CAFS_CommonC_G_072750	Down	6.91	1	0.144718	-2.78869	0.0347826	1	GO:0007165(signal transduction)	GO:0005578(proteinaceous extracellular matrix)	GO:0005509(calcium ion binding)	-
CAFS_CommonC_G_073195	Down	7	1	0.142857	-2.80735	0.0347826	1	-	-	GO:0005515(protein binding)	-
CAFS_CommonC_G_074668	Down	7	1	0.142857	-2.80735	0.0347826	1	-	-	GO:0005515(protein binding)	-
CAFS_CommonC_G_075397	Down	7	1	0.142857	-2.80735	0.0347826	1	GO:0007186(G-protein coupled receptor signaling pathway)	GO:0016021(integral component of membrane)	GO:0004930(G-protein coupled receptor activity)	-
CAFS_CommonC_G_079431	Down	7	1	0.142857	-2.80735	0.0347826	1	-	-	-	-
CAFS_CommonC_G_081884	Down	7	1	0.142857	-2.80735	0.0347826	1	GO:0007166(cell surface receptor signaling pathway),GO:0007186(G-protein coupled receptor signaling pathway)	GO:0016020(membrane),GO:0016021(integral component of membrane)	GO:0004888(transmembrane signaling receptor activity),GO:0004930(G-protein coupled receptor activity)	-
CAFS_CommonC_G_041603	Up	5.13	20.72	4.03899	2.01399	0.034945	1	GO:0006355(regulation of transcription, DNA-templated)	-	GO:0003677(DNA binding),GO:0043565(sequence-specific DNA binding)	K09338 -
CAFS_CommonC_G_002760	Up	127.53	322.16	2.52615	1.33694	0.035161	1	-	-	GO:0005515(protein binding)	-
CAFS_CommonC_G_013110	Up	63.95	163.53	2.55715	1.35454	0.0352171	1	GO:0001558(regulation of cell growth),GO:0006508(proteolysis)	GO:0005576(extracellular region)	GO:0004252(serine-type endopeptidase activity),GO:0005515(protein binding),GO:0005520(insulin-like growth factor binding)	-
CAFS_CommonC_G_084301	Down	123.38	39.03	0.31634	-1.66045	0.0353326	1	-	-	-	-
CAFS_CommonC_G_081324	Down	59	17	0.288136	-1.79518	0.0353346	1	GO:0006508(proteolysis)	-	GO:0004222(metalloendopeptidase activity)	-
CAFS_CommonC_G_038788	Up	41.76	110.06	2.63554	1.3981	0.0358746	1	-	-	GO:0005515(protein binding)	-
CAFS_CommonC_G_055403	Down	150	49	0.326667	-1.61411	0.0358897	1	-	-	-	-
CAFS_CommonC_G_017055	Down	111	35	0.315315	-1.66513	0.0360117	1	-	-	-	-
CAFS_CommonC_G_081706	Down	73	22	0.30137	-1.73039	0.036071	1	GO:0007165(signal transduction)	GO:0016459(myosin complex)	GO:0003774(motor activity),GO:0005524(ATP binding)	K10357 -
CAFS_CommonC_G_040888	Down	65	19.12	0.294154	-1.76536	0.0362316	1	GO:0007166(cell surface receptor signaling pathway),GO:0007186(G-protein coupled receptor signaling pathway)	GO:0016020(membrane),GO:0016021(integral component of membrane)	GO:0004888(transmembrane signaling receptor activity),GO:0004930(G-protein coupled receptor activity),GO:0005509(calcium ion binding),GO:0005515(protein binding)	-
CAFS_CommonC_G_046942	Down	8851.28	3097.79	0.349982	-1.51465	0.0362387	1	-	GO:0005861(troponin complex)	-	-
CAFS_CommonC_G_077804	Up	8	29	3.625	1.85798	0.0362528	1	-	-	-	-
CAFS_CommonC_G_036884	Down	30.71	7.59	0.247151	-2.01654	0.0362528	1	-	-	-	-
CAFS_CommonC_G_044116	Down	30.58	8.08	0.264225	-1.92016	0.0362528	1	GO:0006468(protein phosphorylation)	-	GO:0004672(protein kinase activity),GO:0004674(protein serine/threonine kinase activity),GO:0005524(ATP binding)	K08794 CAMK1; calcium/calmodulin-dependent protein kinase I [EC:2.7.11.17]
CAFS_CommonC_G_001202	Up	43.74	114.71	2.62254	1.39097	0.0362868	1	-	-	GO:0005515(protein binding)	-
CAFS_CommonC_G_065834	Up	18	52	2.88889	1.53051	0.03639	1	-	-	-	-
CAFS_CommonC_G_052391	Down	233.66	78.87	0.337542	-1.56686	0.0364403	1	GO:0006508(proteolysis)	-	GO:0004252(serine-type endopeptidase activity)	-
CAFS_CommonC_G_005097	Up	15.39	44	2.859	1.51551	0.0365185	1	-	-	GO:0046872(metal ion binding)	-
CAFS_CommonC_G_026078	Up	4	18	4.5	2.16993	0.0365207	1	GO:0007186(G-protein coupled receptor signaling pathway)	GO:0016021(integral component of membrane)	-	-
CAFS_CommonC_G_072628	Up	4	18.03	4.5075	2.17233	0.0365207	1	GO:0006955(immune response),GO:0019882(antigen processing and presentation)	GO:0016020(membrane),GO:0042613(MHC class II protein complex)	GO:0005515(protein binding)	-
CAFS_CommonC_G_001602	Down	20.2	4.28	0.211881	-2.23867	0.0365207	1	-	-	-	-
CAFS_CommonC_G_012098	Down	20	4	0.2	-2.32193	0.0365207	1	GO:0007016(cytoskeletal anchoring at plasma membrane)	GO:0001726(ruffle),GO:0005925(focal adhesion)	GO:0005200(structural constituent of cytoskeleton)	-
CAFS_CommonC_G_015233	Down	20.17	3.78	0.187407	-2.41575	0.0365207	1	-	-	GO:0005515(protein binding)	-
CAFS_CommonC_G_043794	Down	20	4	0.2	-2.32193	0.0365207	1	-	-	-	-
CAFS_CommonC_G_045347	Down	20	4	0.2	-2.32193	0.0365207	1	-	-	-	-
CAFS_CommonC_G_081325	Down	20	4	0.2	-2.32193	0.0365207	1	GO:0006508(proteolysis)	-	GO:0004252(serine-type endopeptidase activity)	-
CAFS_CommonC_G_002172	Up	29.05	80.13	2.75835	1.4638	0.0365312	1	-	-	-	-
CAFS_CommonC_G_090974	Down	108	33.54	0.310556	-1.68708	0.0366339	1	-	GO:0016021(integral component of membrane)	-	-
CAFS_CommonC_G_084247	Up	95	238	2.50526	1.32496	0.0369122	1	GO:0005975(carbohydrate metabolic process),GO:0006030(chitin metabolic process),GO:0006032(chitin catabolic process)	GO:0005576(extracellular region)	GO:0004553(hydrolase activity, hydrolyzing O-glycosyl compounds),GO:0004568(chitinase activity),GO:0008061(chitin binding)	K01183 E3.2.1.14; chitinase [EC:3.2.1.14]
CAFS_CommonC_G_071931	Down	53	15	0.283019	-1.82103	0.0375767	1	-	-	-	-
CAFS_CommonC_G_021639	Down	44.85	12	0.267559	-1.90207	0.0378812	1	-	-	GO:0005515(protein binding)	-
CAFS_CommonC_G_092188	Down	45	12	0.266667	-1.90689	0.0378812	1	-	-	-	-
CAFS_CommonC_G_009176	Down	28.02	7	0.249822	-2.00103	0.0380057	1	-	-	GO:0005515(protein binding),GO:0008270(zinc ion binding)	-
CAFS_CommonC_G_010841	Down	28	7	0.25	-2	0.0380057	1	-	-	-	-
CAFS_CommonC_G_019097	Down	28	7	0.25	-2	0.0380057	1	-	-	-	K06672 SCC2, NIPBL; cohesin loading factor subunit SCC2
CAFS_CommonC_G_052710	Down	28	7	0.25	-2	0.0380057	1	GO:0019752(carboxylic acid metabolic process)	-	GO:0016831(carboxy-lyase activity),GO:0030170(pyridoxal phosphate binding)	K01580 E4.1.1.15, gadB, gadA, GAD; glutamate decarboxylase [EC:4.1.1.15]
CAFS_CommonC_G_072059	Down	28	7	0.25	-2	0.0380057	1	-	-	-	-
CAFS_CommonC_G_087428	Down	28	7	0.25	-2	0.0380057	1	-	-	GO:0030246(carbohydrate binding)	-
CAFS_CommonC_G_045929	Down	67	20	0.298507	-1.74416	0.0380209	1	-	-	GO:0005515(protein binding)	-
CAFS_CommonC_G_074611	Up	11	34	3.09091	1.62803	0.038112	1	-	-	-	K13510 LPCAT1_2; lysophosphatidylcholine acyltransferase / lyso-PAF acetyltransferase [EC:2.3.1.23 2.3.1.67]
CAFS_CommonC_G_041579	Down	36	10	0.277778	-1.848	0.038112	1	-	-	-	-
CAFS_CommonC_G_057122	Down	36	10	0.277778	-1.848	0.038112	1	-	-	GO:0003676(nucleic acid binding),GO:0016787(hydrolase activity),GO:0046872(metal ion binding)	-
CAFS_CommonC_G_081771	Down	36	10	0.277778	-1.848	0.038112	1	-	-	-	-
CAFS_CommonC_G_046083	Up	3	14.84	4.94667	2.30646	0.0381992	1	GO:0006940(regulation of smooth muscle contraction),GO:0007186(G-protein coupled receptor signaling pathway),GO:0019229(regulation of vasoconstriction),GO:0030168(platelet activation)	GO:0016021(integral component of membrane)	GO:0004930(G-protein coupled receptor activity),GO:0004935(adrenergic receptor activity),GO:0004938(alpha2-adrenergic receptor activity)	-
CAFS_CommonC_G_049185	Up	3	15	5	2.32193	0.0381992	1	GO:0051260(protein homooligomerization)	-	-	-
CAFS_CommonC_G_049256	Up	3	15	5	2.32193	0.0381992	1	GO:0007165(signal transduction)	GO:0016021(integral component of membrane)	GO:0005515(protein binding)	-
CAFS_CommonC_G_053661	Up	3	15	5	2.32193	0.0381992	1	-	-	-	K09273 -
CAFS_CommonC_G_077525	Up	3	15	5	2.32193	0.0381992	1	-	GO:0005622(intracellular)	GO:0005515(protein binding),GO:0008270(zinc ion binding)	-
CAFS_CommonC_G_085603	Up	3	15	5	2.32193	0.0381992	1	-	-	-	-
CAFS_CommonC_G_001749	Down	17	3	0.176471	-2.5025	0.0381992	1	-	-	-	-
CAFS_CommonC_G_004170	Down	17	3	0.176471	-2.5025	0.0381992	1	-	-	GO:0003676(nucleic acid binding)	-
CAFS_CommonC_G_008212	Down	17.01	3.3	0.194004	-2.36585	0.0381992	1	-	-	-	-
CAFS_CommonC_G_030398	Down	17	3	0.176471	-2.5025	0.0381992	1	-	-	GO:0005515(protein binding)	-
CAFS_CommonC_G_066976	Down	17	3	0.176471	-2.5025	0.0381992	1	GO:0007165(signal transduction)	-	GO:0004114(3',5'-cyclic-nucleotide phosphodiesterase activity),GO:0005515(protein binding),GO:0008081(phosphoric diester hydrolase activity)	-
CAFS_CommonC_G_073287	Down	17.3	3	0.17341	-2.52774	0.0381992	1	-	-	GO:0046872(metal ion binding)	-
CAFS_CommonC_G_087517	Down	17	3	0.176471	-2.5025	0.0381992	1	-	-	-	-
CAFS_CommonC_G_065205	Up	19	54	2.84211	1.50696	0.0384394	1	-	-	GO:0005515(protein binding)	-
CAFS_CommonC_G_091033	Down	72.24	22.47	0.311047	-1.6848	0.038658	1	-	-	-	-
CAFS_CommonC_G_004402	Up	66.3	165.8	2.50075	1.32236	0.0386941	1	-	GO:0005923(bicellular tight junction),GO:0016021(integral component of membrane)	GO:0005198(structural molecule activity)	-
CAFS_CommonC_G_068694	Down	99	32	0.323232	-1.62936	0.0387748	1	GO:0007155(cell adhesion)	GO:0008305(integrin complex)	-	-
CAFS_CommonC_G_028161	Down	386.32	133.12	0.344585	-1.53707	0.0388162	1	-	-	-	-
CAFS_CommonC_G_045598	Down	118	38.37	0.325169	-1.62074	0.0391122	1	GO:0055114(oxidation-reduction process)	GO:0016020(membrane)	GO:0005044(scavenger receptor activity),GO:0005507(copper ion binding),GO:0016641(oxidoreductase activity, acting on the CH-NH2 group of donors, oxygen as acceptor)	K13912 DMBT1; deleted in malignant brain tumors 1 protein
CAFS_CommonC_G_058480	Down	64.01	19	0.296829	-1.7523	0.0391552	1	-	GO:0005634(nucleus),GO:0005737(cytoplasm)	-	-
CAFS_CommonC_G_074437	Down	63	19	0.301587	-1.72935	0.0391552	1	-	-	GO:0004842(ubiquitin-protein transferase activity)	-
CAFS_CommonC_G_036815	Down	42	11	0.261905	-1.93289	0.0394505	1	-	-	-	-
CAFS_CommonC_G_009843	Up	1078	2573	2.38683	1.25509	0.0394559	1	GO:0045454(cell redox homeostasis)	-	-	K09580 PDIA1, P4HB; protein disulfide-isomerase A1 [EC:5.3.4.1]
CAFS_CommonC_G_038358	Up	2	13	6.5	2.70044	0.0396963	1	-	-	-	-
CAFS_CommonC_G_076039	Up	2	13	6.5	2.70044	0.0396963	1	-	-	-	-
CAFS_CommonC_G_040663	Down	14	2	0.142857	-2.80735	0.0396963	1	GO:0006811(ion transport),GO:0055085(transmembrane transport)	GO:0016020(membrane)	GO:0005216(ion channel activity)	-
CAFS_CommonC_G_046576	Down	14	2	0.142857	-2.80735	0.0396963	1	GO:0006508(proteolysis)	-	GO:0004222(metalloendopeptidase activity),GO:0008270(zinc ion binding)	-
CAFS_CommonC_G_062104	Down	14	2	0.142857	-2.80735	0.0396963	1	-	-	GO:0008270(zinc ion binding)	-
CAFS_CommonC_G_085546	Down	14	2	0.142857	-2.80735	0.0396963	1	-	-	-	-
CAFS_CommonC_G_001076	Down	12.9	2.45	0.189922	-2.39652	0.0396963	1	-	-	-	-
CAFS_CommonC_G_004696	Down	13	2	0.153846	-2.70044	0.0396963	1	-	-	-	-
CAFS_CommonC_G_008798	Down	12.68	2.45	0.193218	-2.3717	0.0396963	1	-	-	-	-
CAFS_CommonC_G_025232	Down	13	2	0.153846	-2.70044	0.0396963	1	GO:0006836(neurotransmitter transport)	GO:0016021(integral component of membrane)	GO:0005328(neurotransmitter:sodium symporter activity)	-
CAFS_CommonC_G_037624	Down	13	2	0.153846	-2.70044	0.0396963	1	GO:0007165(signal transduction)	-	-	-
CAFS_CommonC_G_044001	Down	13.35	2.07	0.155056	-2.68914	0.0396963	1	GO:0006508(proteolysis),GO:0006915(apoptotic process)	-	GO:0004197(cysteine-type endopeptidase activity),GO:0008234(cysteine-type peptidase activity)	-
CAFS_CommonC_G_044498	Down	12.79	2	0.156372	-2.67694	0.0396963	1	GO:0006310(DNA recombination)	-	GO:0000150(recombinase activity),GO:0003677(DNA binding)	-
CAFS_CommonC_G_087125	Down	13	2	0.153846	-2.70044	0.0396963	1	GO:0006098(pentose-phosphate shunt),GO:0055114(oxidation-reduction process)	-	GO:0004616(phosphogluconate dehydrogenase (decarboxylating) activity)	K00020 mmsB, HIBADH; 3-hydroxyisobutyrate dehydrogenase [EC:1.1.1.31]
CAFS_CommonC_G_088158	Down	13	2	0.153846	-2.70044	0.0396963	1	-	-	GO:0005515(protein binding)	K03875 SKP2, FBXL1; F-box and leucine-rich repeat protein 1 (S-phase kinase-associated protein 2)
CAFS_CommonC_G_013317	Down	55	15.99	0.290727	-1.78226	0.0397471	1	-	-	GO:0005515(protein binding)	-
CAFS_CommonC_G_044611	Up	9	30.71	3.41222	1.77071	0.0399547	1	GO:0006811(ion transport),GO:0006814(sodium ion transport),GO:0055085(transmembrane transport)	GO:0001518(voltage-gated sodium channel complex),GO:0016020(membrane)	GO:0005216(ion channel activity),GO:0005248(voltage-gated sodium channel activity),GO:0005515(protein binding)	-
CAFS_CommonC_G_020155	Down	33	9	0.272727	-1.87447	0.0399547	1	GO:0006468(protein phosphorylation)	-	GO:0004672(protein kinase activity),GO:0004674(protein serine/threonine kinase activity),GO:0005524(ATP binding)	K08867 -
CAFS_CommonC_G_011393	Down	132.58	44.31	0.334213	-1.58116	0.0399636	1	-	-	GO:0005515(protein binding)	-
CAFS_CommonC_G_017808	Up	1	10	10	3.32193	0.0399705	1	-	-	-	-
CAFS_CommonC_G_020478	Up	1	10	10	3.32193	0.0399705	1	GO:0006813(potassium ion transport)	GO:0016020(membrane)	GO:0015269(calcium-activated potassium channel activity)	-
CAFS_CommonC_G_030517	Up	1	10	10	3.32193	0.0399705	1	-	-	-	-
CAFS_CommonC_G_032097	Up	1	10	10	3.32193	0.0399705	1	-	-	-	-
CAFS_CommonC_G_035450	Up	1	10	10	3.32193	0.0399705	1	-	-	GO:0005515(protein binding)	-
CAFS_CommonC_G_040751	Up	1	10	10	3.32193	0.0399705	1	-	-	GO:0005515(protein binding)	-
CAFS_CommonC_G_050409	Up	1	10	10	3.32193	0.0399705	1	-	GO:0005882(intermediate filament)	GO:0005198(structural molecule activity)	-
CAFS_CommonC_G_050618	Up	1	10	10	3.32193	0.0399705	1	GO:0006355(regulation of transcription, DNA-templated)	-	GO:0003677(DNA binding),GO:0043565(sequence-specific DNA binding)	-
CAFS_CommonC_G_057027	Up	1	10	10	3.32193	0.0399705	1	GO:0040007(growth)	-	GO:0008083(growth factor activity)	-
CAFS_CommonC_G_072012	Up	1	10	10	3.32193	0.0399705	1	-	-	GO:0005515(protein binding)	K08332 VAC8; vacuolar protein 8
CAFS_CommonC_G_083212	Up	1	10	10	3.32193	0.0399705	1	-	-	GO:0005515(protein binding)	-
CAFS_CommonC_G_087292	Up	1	10	10	3.32193	0.0399705	1	GO:0006810(transport)	GO:0008021(synaptic vesicle),GO:0016020(membrane)	GO:0005215(transporter activity),GO:0005515(protein binding)	-
CAFS_CommonC_G_000208	Down	10	1	0.1	-3.32193	0.0399705	1	-	-	-	-
CAFS_CommonC_G_002746	Down	10	1	0.1	-3.32193	0.0399705	1	-	-	-	-
CAFS_CommonC_G_003684	Down	10	1	0.1	-3.32193	0.0399705	1	-	GO:0016021(integral component of membrane)	GO:0004872(receptor activity)	-
CAFS_CommonC_G_015040	Down	10	1	0.1	-3.32193	0.0399705	1	-	-	GO:0046983(protein dimerization activity)	-
CAFS_CommonC_G_024826	Down	9.57	1.37	0.143156	-2.80434	0.0399705	1	-	-	-	-
CAFS_CommonC_G_041608	Down	10	1	0.1	-3.32193	0.0399705	1	-	-	GO:0005515(protein binding)	-
CAFS_CommonC_G_044504	Down	10	1	0.1	-3.32193	0.0399705	1	GO:0030155(regulation of cell adhesion),GO:0030334(regulation of cell migration),GO:0045995(regulation of embryonic development)	GO:0005606(laminin-1 complex)	GO:0005102(receptor binding)	-
CAFS_CommonC_G_054394	Down	10	1	0.1	-3.32193	0.0399705	1	-	-	GO:0005515(protein binding)	-
CAFS_CommonC_G_055401	Down	10.22	1.33	0.130137	-2.9419	0.0399705	1	-	-	-	-
CAFS_CommonC_G_057158	Down	10	1	0.1	-3.32193	0.0399705	1	GO:0007155(cell adhesion),GO:0007156(homophilic cell adhesion via plasma membrane adhesion molecules)	GO:0005886(plasma membrane),GO:0016020(membrane)	GO:0005509(calcium ion binding)	-
CAFS_CommonC_G_058439	Down	10	1	0.1	-3.32193	0.0399705	1	-	GO:0005882(intermediate filament)	GO:0005198(structural molecule activity)	-
CAFS_CommonC_G_058641	Down	10	1	0.1	-3.32193	0.0399705	1	GO:0040007(growth)	-	GO:0008083(growth factor activity)	-
CAFS_CommonC_G_061688	Down	10.42	1.05	0.100768	-3.31089	0.0399705	1	-	-	-	-
CAFS_CommonC_G_062264	Down	10	1	0.1	-3.32193	0.0399705	1	-	-	-	-
CAFS_CommonC_G_065752	Down	10	1	0.1	-3.32193	0.0399705	1	-	-	-	-
CAFS_CommonC_G_071890	Down	10	1	0.1	-3.32193	0.0399705	1	-	-	GO:0005515(protein binding)	-
CAFS_CommonC_G_084152	Down	10	1	0.1	-3.32193	0.0399705	1	GO:0007165(signal transduction)	-	GO:0004114(3',5'-cyclic-nucleotide phosphodiesterase activity)	-
CAFS_CommonC_G_085302	Down	10	1	0.1	-3.32193	0.0399705	1	GO:0006334(nucleosome assembly)	GO:0000786(nucleosome),GO:0005634(nucleus)	GO:0003677(DNA binding)	-
CAFS_CommonC_G_087383	Down	10.3	1	0.0970874	-3.36457	0.0399705	1	-	-	GO:0003924(GTPase activity),GO:0005525(GTP binding)	K14754 MX1; interferon-induced GTP-binding protein Mx1
CAFS_CommonC_G_015018	Up	6	23	3.83333	1.9386	0.0400936	1	GO:0007186(G-protein coupled receptor signaling pathway)	GO:0005887(integral component of plasma membrane),GO:0016021(integral component of membrane)	GO:0004930(G-protein coupled receptor activity),GO:0004993(G-protein coupled serotonin receptor activity)	-
CAFS_CommonC_G_026793	Up	6.01	23	3.82696	1.9362	0.0400936	1	GO:0035556(intracellular signal transduction)	-	GO:0005509(calcium ion binding)	-
CAFS_CommonC_G_009236	Down	24.54	6.09	0.248166	-2.01062	0.0400936	1	GO:0006810(transport)	GO:0008021(synaptic vesicle),GO:0016020(membrane)	GO:0005215(transporter activity),GO:0005515(protein binding)	-
CAFS_CommonC_G_020871	Down	24.92	5.51	0.221108	-2.17718	0.0400936	1	GO:0006935(chemotaxis),GO:0007186(G-protein coupled receptor signaling pathway)	GO:0016021(integral component of membrane)	GO:0004930(G-protein coupled receptor activity),GO:0004950(chemokine receptor activity)	-
CAFS_CommonC_G_025847	Down	25	6	0.24	-2.05889	0.0400936	1	-	-	-	-
CAFS_CommonC_G_064280	Down	24.98	6.18	0.247398	-2.01509	0.0400936	1	-	-	-	-
CAFS_CommonC_G_046208	Down	74	23	0.310811	-1.68589	0.0402726	1	GO:0000226(microtubule cytoskeleton organization),GO:0000910(cytokinesis)	-	GO:0008017(microtubule binding)	K16732 -
CAFS_CommonC_G_075946	Down	73.5	23	0.312925	-1.67611	0.0402726	1	-	-	GO:0046872(metal ion binding)	-
CAFS_CommonC_G_026418	Up	24.87	67.64	2.71974	1.44347	0.0402726	1	GO:0007155(cell adhesion),GO:0007156(homophilic cell adhesion via plasma membrane adhesion molecules)	GO:0005886(plasma membrane),GO:0016020(membrane)	GO:0005509(calcium ion binding)	-
CAFS_CommonC_G_008813	Down	47	13	0.276596	-1.85415	0.0404521	1	-	-	-	-
CAFS_CommonC_G_037027	Down	47	13	0.276596	-1.85415	0.0404521	1	GO:0006486(protein glycosylation)	-	GO:0008373(sialyltransferase activity)	-
CAFS_CommonC_G_075528	Down	135	45	0.333333	-1.58496	0.040848	1	-	-	-	-
CAFS_CommonC_G_089560	Up	17	48	2.82353	1.4975	0.0412252	1	-	GO:0005576(extracellular region)	GO:0005179(hormone activity)	-
CAFS_CommonC_G_014301	Up	39.25	100.38	2.55745	1.35471	0.0413857	1	-	GO:0016020(membrane)	GO:0005044(scavenger receptor activity)	K13912 DMBT1; deleted in malignant brain tumors 1 protein
CAFS_CommonC_G_078375	Down	114	37	0.324561	-1.62344	0.0416304	1	GO:0006810(transport)	GO:0005737(cytoplasm),GO:0016021(integral component of membrane)	GO:0005215(transporter activity)	-
CAFS_CommonC_G_004146	Down	161	55	0.341615	-1.54956	0.0417637	1	-	-	-	-
CAFS_CommonC_G_062710	Down	57	17	0.298246	-1.74543	0.0418372	1	-	-	GO:0051087(chaperone binding)	-
CAFS_CommonC_G_057931	Up	1107	2610	2.35772	1.23739	0.0419632	1	GO:0006953(acute-phase response)	GO:0005576(extracellular region)	-	-
CAFS_CommonC_G_078132	Up	7.98	28	3.50877	1.81097	0.0421466	1	-	-	GO:0005515(protein binding)	-
CAFS_CommonC_G_004634	Down	30	7.88	0.262667	-1.92869	0.0421466	1	-	-	GO:0005515(protein binding)	-
CAFS_CommonC_G_026809	Down	30	8	0.266667	-1.90689	0.0421466	1	-	GO:0032580(Golgi cisterna membrane)	GO:0008376(acetylgalactosaminyltransferase activity)	-
CAFS_CommonC_G_038456	Down	30	8	0.266667	-1.90689	0.0421466	1	-	-	-	-
CAFS_CommonC_G_043313	Down	30	8	0.266667	-1.90689	0.0421466	1	-	-	-	-
CAFS_CommonC_G_051296	Down	30	8	0.266667	-1.90689	0.0421466	1	GO:0006508(proteolysis)	-	GO:0004222(metalloendopeptidase activity),GO:0008270(zinc ion binding)	-
CAFS_CommonC_G_019627	Down	44	12	0.272727	-1.87447	0.0422148	1	-	-	-	-
CAFS_CommonC_G_069484	Down	62	19	0.306452	-1.70627	0.042332	1	GO:0007018(microtubule-based movement)	-	GO:0003777(microtubule motor activity),GO:0005524(ATP binding),GO:0008017(microtubule binding)	K10401 -
CAFS_CommonC_G_009649	Up	5	20	4	2	0.042606	1	-	-	GO:0005515(protein binding)	-
CAFS_CommonC_G_021897	Up	5	20	4	2	0.042606	1	-	-	-	-
CAFS_CommonC_G_050109	Up	5	20	4	2	0.042606	1	GO:0006955(immune response)	GO:0005576(extracellular region)	GO:0005126(cytokine receptor binding)	-
CAFS_CommonC_G_016047	Down	22.1	4.55	0.205882	-2.28011	0.042606	1	-	-	-	-
CAFS_CommonC_G_041980	Down	22	5	0.227273	-2.1375	0.042606	1	GO:0006468(protein phosphorylation)	-	GO:0004672(protein kinase activity),GO:0004713(protein tyrosine kinase activity),GO:0005524(ATP binding)	-
CAFS_CommonC_G_028488	Down	255.56	89.15	0.348842	-1.51936	0.0426585	1	-	-	GO:0005509(calcium ion binding)	-
CAFS_CommonC_G_028229	Down	68	21	0.308824	-1.69515	0.0427392	1	-	-	GO:0005515(protein binding)	-
CAFS_CommonC_G_044850	Down	68	21	0.308824	-1.69515	0.0427392	1	-	-	-	-
CAFS_CommonC_G_091418	Up	23	61.74	2.68435	1.42457	0.0427392	1	-	-	-	-
CAFS_CommonC_G_029589	Down	49	14	0.285714	-1.80735	0.0429085	1	-	-	-	-
CAFS_CommonC_G_076852	Down	49.26	14	0.284206	-1.81499	0.0429085	1	GO:0055085(transmembrane transport)	GO:0016021(integral component of membrane)	GO:0022857(transmembrane transporter activity)	K08202 SLC22A4_5, OCTN; MFS transporter, OCT family, solute carrier family 22 (organic cation transporter), member 4/5
CAFS_CommonC_G_090754	Down	190.23	65.09	0.342165	-1.54724	0.0430602	1	GO:0016337(single organismal cell-cell adhesion)	GO:0016020(membrane)	GO:0005515(protein binding)	-
CAFS_CommonC_G_002147	Up	11	33	3	1.58496	0.0434223	1	-	-	-	-
CAFS_CommonC_G_065235	Down	35	10	0.285714	-1.80735	0.0434223	1	-	-	-	-
CAFS_CommonC_G_043813	Up	18	50	2.77778	1.47393	0.0434367	1	-	-	GO:0005515(protein binding)	-
CAFS_CommonC_G_047474	Up	1166.04	2728.28	2.33978	1.22637	0.0435842	1	-	-	GO:0003796(lysozyme activity)	-
CAFS_CommonC_G_022612	Down	632.67	226.3	0.35769	-1.48322	0.0436922	1	-	-	GO:0005515(protein binding)	-
CAFS_CommonC_G_049890	Down	88	29	0.329545	-1.60145	0.0438272	1	-	-	GO:0005515(protein binding)	-
CAFS_CommonC_G_048049	Down	58.51	18	0.30764	-1.70069	0.0438491	1	-	-	-	-
CAFS_CommonC_G_091698	Up	20	55	2.75	1.45943	0.0438491	1	GO:0006811(ion transport),GO:0006813(potassium ion transport),GO:0055085(transmembrane transport)	GO:0016020(membrane)	GO:0005216(ion channel activity),GO:0005249(voltage-gated potassium channel activity),GO:0005267(potassium channel activity)	-
CAFS_CommonC_G_056381	Down	1195.88	432.14	0.361357	-1.4685	0.0438702	1	GO:0006334(nucleosome assembly)	GO:0000786(nucleosome),GO:0005634(nucleus)	GO:0003677(DNA binding)	K11275 -
CAFS_CommonC_G_033221	Down	94.15	31	0.329262	-1.60269	0.0440131	1	GO:0042981(regulation of apoptotic process)	-	-	-
CAFS_CommonC_G_091483	Down	217.92	76.36	0.350404	-1.51291	0.0440381	1	-	-	GO:0005515(protein binding)	-
CAFS_CommonC_G_035454	Up	22	60	2.72727	1.44746	0.0441781	1	-	-	-	-
CAFS_CommonC_G_043311	Down	70	22	0.314286	-1.66985	0.0444452	1	-	-	-	-
CAFS_CommonC_G_022092	Up	1305	3036	2.32644	1.21812	0.0447612	1	-	-	-	-
CAFS_CommonC_G_007868	Up	7	25	3.57143	1.8365	0.0447917	1	-	-	-	-
CAFS_CommonC_G_061884	Up	6.61	24.78	3.74887	1.90645	0.0447917	1	-	-	-	-
CAFS_CommonC_G_018287	Down	27	7	0.259259	-1.94753	0.0447917	1	-	-	-	-
CAFS_CommonC_G_027772	Down	26.8	7.27	0.271269	-1.88221	0.0447917	1	GO:0006479(protein methylation)	GO:0005737(cytoplasm)	GO:0005515(protein binding),GO:0008276(protein methyltransferase activity)	-
CAFS_CommonC_G_032064	Down	27.41	7	0.255381	-1.96928	0.0447917	1	-	-	GO:0005509(calcium ion binding),GO:0005515(protein binding)	-
CAFS_CommonC_G_041830	Down	27.46	7.35	0.267662	-1.90152	0.0447917	1	-	GO:0005622(intracellular)	GO:0005515(protein binding),GO:0008270(zinc ion binding)	K15505 -
CAFS_CommonC_G_088868	Down	27	7.02	0.26	-1.94342	0.0447917	1	GO:0006024(glycosaminoglycan biosynthetic process)	-	GO:0030158(protein xylosyltransferase activity)	-
CAFS_CommonC_G_047209	Down	46	12.51	0.271957	-1.87855	0.0448413	1	-	-	-	-
CAFS_CommonC_G_054929	Down	46	13	0.282609	-1.82312	0.0448413	1	-	-	-	-
CAFS_CommonC_G_035364	Up	28.34	74.02	2.61186	1.38508	0.0448494	1	-	-	-	-
CAFS_CommonC_G_084306	Down	80	26	0.325	-1.62149	0.0448494	1	-	-	-	-
CAFS_CommonC_G_048560	Down	129.75	44.25	0.34104	-1.55199	0.0448505	1	-	-	GO:0005515(protein binding)	-
CAFS_CommonC_G_048546	Down	85	28	0.329412	-1.60204	0.045005	1	-	-	-	-
CAFS_CommonC_G_023800	Down	51	15	0.294118	-1.76553	0.0452542	1	GO:0007155(cell adhesion),GO:0007156(homophilic cell adhesion via plasma membrane adhesion molecules)	GO:0005886(plasma membrane),GO:0016020(membrane)	GO:0005509(calcium ion binding)	-
CAFS_CommonC_G_010685	Up	36.7	93	2.53406	1.34145	0.0453522	1	-	-	GO:0005515(protein binding)	-
CAFS_CommonC_G_002074	Down	111	36.97	0.333063	-1.58613	0.0455163	1	-	-	-	-
CAFS_CommonC_G_001351	Down	55.98	17.32	0.309396	-1.69247	0.0455573	1	-	-	GO:0005515(protein binding)	-
CAFS_CommonC_G_012224	Up	4	17	4.25	2.08746	0.0456519	1	-	-	-	-
CAFS_CommonC_G_043410	Up	3.79	16.52	4.35884	2.12394	0.0456519	1	-	-	-	-
CAFS_CommonC_G_046169	Up	4	17	4.25	2.08746	0.0456519	1	-	-	GO:0046872(metal ion binding)	-
CAFS_CommonC_G_090687	Up	4	17	4.25	2.08746	0.0456519	1	-	-	-	-
CAFS_CommonC_G_002817	Down	19	4	0.210526	-2.24793	0.0456519	1	-	-	-	-
CAFS_CommonC_G_007610	Down	19	4	0.210526	-2.24793	0.0456519	1	GO:0006811(ion transport),GO:0055085(transmembrane transport),GO:0070588(calcium ion transmembrane transport)	GO:0016020(membrane)	GO:0005216(ion channel activity),GO:0005262(calcium channel activity),GO:0005515(protein binding)	-
CAFS_CommonC_G_012293	Down	19.29	4.21	0.218248	-2.19596	0.0456519	1	-	-	-	-
CAFS_CommonC_G_018078	Down	19	4	0.210526	-2.24793	0.0456519	1	GO:0006355(regulation of transcription, DNA-templated)	GO:0005634(nucleus)	GO:0003700(transcription factor activity, sequence-specific DNA binding)	-
CAFS_CommonC_G_019558	Down	19.2	3.92	0.204167	-2.29218	0.0456519	1	-	GO:0005737(cytoplasm)	GO:0005515(protein binding),GO:0016175(superoxide-generating NADPH oxidase activity),GO:0035091(phosphatidylinositol binding)	-
CAFS_CommonC_G_039520	Down	19	4	0.210526	-2.24793	0.0456519	1	-	-	-	-
CAFS_CommonC_G_046043	Down	19.04	4.29	0.225315	-2.14998	0.0456519	1	-	-	-	-
CAFS_CommonC_G_050583	Down	19	4	0.210526	-2.24793	0.0456519	1	-	-	GO:0016787(hydrolase activity)	-
CAFS_CommonC_G_068570	Down	19	4	0.210526	-2.24793	0.0456519	1	-	-	GO:0003677(DNA binding)	-
CAFS_CommonC_G_071144	Down	19	4	0.210526	-2.24793	0.0456519	1	-	-	GO:0005525(GTP binding)	-
CAFS_CommonC_G_076831	Down	19	4	0.210526	-2.24793	0.0456519	1	-	-	-	-
CAFS_CommonC_G_007862	Down	855.37	309.51	0.361843	-1.46656	0.045667	1	-	-	GO:0005515(protein binding)	-
CAFS_CommonC_G_036908	Down	60.93	18.9	0.310192	-1.68877	0.0457851	1	-	-	-	-
CAFS_CommonC_G_042200	Down	61.1	18.62	0.304746	-1.71432	0.0457851	1	-	-	GO:0005515(protein binding)	-
CAFS_CommonC_G_050623	Down	60.77	18.96	0.311996	-1.6804	0.0457851	1	GO:0051056(regulation of small GTPase mediated signal transduction)	-	GO:0005096(GTPase activator activity)	-
CAFS_CommonC_G_000041	Up	9	30	3.33333	1.73697	0.0459806	1	GO:0006355(regulation of transcription, DNA-templated),GO:0043401(steroid hormone mediated signaling pathway)	GO:0005634(nucleus)	GO:0003677(DNA binding),GO:0003700(transcription factor activity, sequence-specific DNA binding),GO:0003707(steroid hormone receptor activity),GO:0008270(zinc ion binding),GO:0043565(sequence-specific DNA binding)	-
CAFS_CommonC_G_025674	Down	32	9	0.28125	-1.83007	0.0459806	1	GO:0055085(transmembrane transport)	GO:0016021(integral component of membrane)	GO:0005215(transporter activity),GO:0022857(transmembrane transporter activity)	K08202 SLC22A4_5, OCTN; MFS transporter, OCT family, solute carrier family 22 (organic cation transporter), member 4/5
CAFS_CommonC_G_057219	Down	31.68	9.04	0.285354	-1.80918	0.0459806	1	-	-	GO:0005515(protein binding)	-
CAFS_CommonC_G_077382	Down	31.88	9	0.282309	-1.82465	0.0459806	1	-	-	-	-
CAFS_CommonC_G_004955	Up	27	71	2.62963	1.39486	0.0462032	1	-	GO:0005576(extracellular region)	GO:0005179(hormone activity)	-
CAFS_CommonC_G_082792	Up	29	76	2.62069	1.38995	0.0462892	1	GO:0006357(regulation of transcription from RNA polymerase II promoter)	GO:0016592(mediator complex)	GO:0001104(RNA polymerase II transcription cofactor activity)	-
CAFS_CommonC_G_013897	Up	292	681.13	2.33264	1.22196	0.0463277	1	-	-	-	-
CAFS_CommonC_G_087441	Down	102.61	34	0.331352	-1.59356	0.0465007	1	-	GO:0005856(cytoskeleton)	-	-
CAFS_CommonC_G_049253	Up	40	100	2.5	1.32193	0.0465329	1	-	-	-	-
CAFS_CommonC_G_068128	Up	11.75	35.15	2.99149	1.58086	0.046668	1	-	-	-	-
CAFS_CommonC_G_041758	Up	13.93	38.96	2.79684	1.4838	0.0470814	1	-	-	GO:0005515(protein binding)	-
CAFS_CommonC_G_089825	Up	14.24	39.01	2.73947	1.45389	0.0470814	1	-	-	GO:0005515(protein binding)	-
CAFS_CommonC_G_048236	Down	48	14	0.291667	-1.77761	0.0473359	1	GO:0006836(neurotransmitter transport)	GO:0016021(integral component of membrane)	GO:0005328(neurotransmitter:sodium symporter activity)	-
CAFS_CommonC_G_062146	Down	48	14	0.291667	-1.77761	0.0473359	1	GO:0055085(transmembrane transport)	GO:0016021(integral component of membrane)	-	-
CAFS_CommonC_G_061202	Down	152	53	0.348684	-1.52001	0.0474406	1	-	-	GO:0005515(protein binding)	-
CAFS_CommonC_G_045747	Down	53.36	16.36	0.306597	-1.70559	0.0474936	1	-	GO:0005737(cytoplasm)	GO:0005515(protein binding),GO:0016175(superoxide-generating NADPH oxidase activity),GO:0035091(phosphatidylinositol binding)	-
CAFS_CommonC_G_069617	Up	18	49	2.72222	1.44478	0.0474936	1	GO:0006508(proteolysis),GO:0006915(apoptotic process),GO:0042981(regulation of apoptotic process)	-	GO:0004197(cysteine-type endopeptidase activity),GO:0005515(protein binding),GO:0008234(cysteine-type peptidase activity)	-
CAFS_CommonC_G_072188	Up	18	49	2.72222	1.44478	0.0474936	1	-	-	-	-
CAFS_CommonC_G_076792	Down	1380.06	507	0.367375	-1.44467	0.0475008	1	-	-	GO:0005515(protein binding)	-
CAFS_CommonC_G_035486	Down	12150	4491	0.36963	-1.43585	0.047632	1	GO:0015671(oxygen transport)	GO:0005833(hemoglobin complex)	GO:0005506(iron ion binding),GO:0019825(oxygen binding),GO:0020037(heme binding)	-
CAFS_CommonC_G_006910	Down	64	20	0.3125	-1.67807	0.0476477	1	-	-	GO:0005515(protein binding),GO:0005525(GTP binding)	-
CAFS_CommonC_G_026628	Down	74	24	0.324324	-1.62449	0.0476925	1	GO:0035556(intracellular signal transduction)	-	-	-
CAFS_CommonC_G_012608	Down	79	26	0.329114	-1.60334	0.0476942	1	-	-	GO:0003677(DNA binding)	-
CAFS_CommonC_G_036266	Up	222	517	2.32883	1.2196	0.0477416	1	-	-	-	-
CAFS_CommonC_G_052534	Up	77	185	2.4026	1.26459	0.0478861	1	-	-	-	-
CAFS_CommonC_G_064683	Up	6	22	3.66667	1.87447	0.0480368	1	-	GO:0016020(membrane)	-	-
CAFS_CommonC_G_069667	Up	6	22	3.66667	1.87447	0.0480368	1	GO:0007165(signal transduction)	-	GO:0004114(3',5'-cyclic-nucleotide phosphodiesterase activity),GO:0008081(phosphoric diester hydrolase activity)	-
CAFS_CommonC_G_016498	Down	24	6	0.25	-2	0.0480368	1	-	-	GO:0005525(GTP binding)	K03978 -
CAFS_CommonC_G_035558	Down	24	6	0.25	-2	0.0480368	1	-	-	GO:0005525(GTP binding)	-
CAFS_CommonC_G_042984	Down	24	6	0.25	-2	0.0480368	1	GO:0007165(signal transduction)	GO:0016021(integral component of membrane)	-	-
CAFS_CommonC_G_090735	Up	356.96	820.56	2.29874	1.20085	0.0488294	1	GO:0006810(transport),GO:0055085(transmembrane transport)	GO:0016021(integral component of membrane)	GO:0005524(ATP binding),GO:0042626(ATPase activity, coupled to transmembrane movement of substances)	K05658 ABCB1; ATP-binding cassette, subfamily B (MDR/TAP), member 1 [EC:3.6.3.44]
CAFS_CommonC_G_024183	Up	7.97	27.38	3.43538	1.78047	0.0490758	1	-	-	GO:0005515(protein binding)	-
CAFS_CommonC_G_032871	Up	8	27	3.375	1.75489	0.0490758	1	-	-	-	-
CAFS_CommonC_G_046963	Down	29	8	0.275862	-1.85798	0.0490758	1	GO:0006810(transport)	GO:0016021(integral component of membrane)	GO:0005337(nucleoside transmembrane transporter activity)	-
CAFS_CommonC_G_087202	Down	29	8	0.275862	-1.85798	0.0490758	1	GO:0006355(regulation of transcription, DNA-templated)	-	GO:0003682(chromatin binding)	-
CAFS_CommonC_G_009239	Down	76.01	25	0.328904	-1.60426	0.0492372	1	GO:0070588(calcium ion transmembrane transport)	GO:0016020(membrane)	GO:0005262(calcium channel activity),GO:0005515(protein binding)	K12169 -
CAFS_CommonC_G_068904	Down	76	25	0.328947	-1.60407	0.0492372	1	-	-	-	-
CAFS_CommonC_G_006445	Up	3	14	4.66667	2.22239	0.0493358	1	-	-	GO:0005515(protein binding)	-
CAFS_CommonC_G_015167	Up	3	14	4.66667	2.22239	0.0493358	1	-	-	-	-
CAFS_CommonC_G_023730	Up	3.31	14.36	4.33837	2.11715	0.0493358	1	-	-	-	K15426 -
CAFS_CommonC_G_082697	Up	3	14	4.66667	2.22239	0.0493358	1	GO:0038032(termination of G-protein coupled receptor signaling pathway)	-	-	-
CAFS_CommonC_G_089818	Up	3	14	4.66667	2.22239	0.0493358	1	-	-	-	-
CAFS_CommonC_G_025736	Down	16	3.04	0.19	-2.39593	0.0493358	1	-	-	GO:0005525(GTP binding)	K16944 -
CAFS_CommonC_G_029755	Down	15.72	2.66	0.169211	-2.5631	0.0493358	1	-	-	-	-
CAFS_CommonC_G_044986	Down	16	3	0.1875	-2.41504	0.0493358	1	-	-	-	-
CAFS_CommonC_G_073483	Down	15.88	3.19	0.200882	-2.31558	0.0493358	1	-	-	-	-
CAFS_CommonC_G_032048	Down	71	23	0.323944	-1.62619	0.0493378	1	-	-	-	-
CAFS_CommonC_G_084142	Down	71	23	0.323944	-1.62619	0.0493378	1	-	-	GO:0016746(transferase activity, transferring acyl groups)	-
CAFS_CommonC_G_001151	Up	25	64.97	2.5988	1.37785	0.0493378	1	GO:0006468(protein phosphorylation)	-	GO:0004672(protein kinase activity),GO:0004674(protein serine/threonine kinase activity),GO:0005524(ATP binding)	-
CAFS_CommonC_G_007854	Down	66	21	0.318182	-1.65208	0.0494397	1	-	-	GO:0005515(protein binding),GO:0008270(zinc ion binding)	-
CAFS_CommonC_G_031162	Down	66.03	21.01	0.318189	-1.65205	0.0494397	1	-	-	GO:0004842(ubiquitin-protein transferase activity)	K10587 UBE3A, E6AP; ubiquitin-protein ligase E3 A [EC:2.3.2.26]
CAFS_CommonC_G_088613	Up	10.13	32	3.15893	1.65944	0.0495298	1	-	-	-	-
CAFS_CommonC_G_019004	Down	34.5	9.95	0.288406	-1.79383	0.0495298	1	-	-	-	-
CAFS_CommonC_G_031734	Down	33.6	9.51	0.283036	-1.82094	0.0495298	1	-	-	-	-
CAFS_CommonC_G_056519	Down	34	10	0.294118	-1.76553	0.0495298	1	-	-	-	-
CAFS_CommonC_G_044430	Down	60	19	0.316667	-1.65896	0.0495396	1	-	-	GO:0005515(protein binding)	-
CAFS_CommonC_G_024454	Up	21	56	2.66667	1.41504	0.0495396	1	-	-	GO:0005515(protein binding)	-
CAFS_CommonC_G_082774	Up	100.39	236.3	2.35382	1.235	0.0495398	1	GO:0046836(glycolipid transport)	GO:0005737(cytoplasm)	GO:0017089(glycolipid transporter activity),GO:0051861(glycolipid binding)	-
CAFS_CommonC_G_051014	Down	54.78	16.89	0.308324	-1.69748	0.0496316	1	-	-	-	-
CAFS_CommonC_G_073969	Down	55	17	0.309091	-1.6939	0.0496316	1	GO:0007596(blood coagulation)	GO:0005886(plasma membrane)	GO:0004888(transmembrane signaling receptor activity),GO:0005509(calcium ion binding),GO:0005515(protein binding)	-
CAFS_CommonC_G_071278	Down	50	15	0.3	-1.73697	0.0497053	1	-	-	GO:0046872(metal ion binding)	-
CAFS_CommonC_G_044673	Down	44.56	13	0.291741	-1.77724	0.0497416	1	-	GO:0016021(integral component of membrane)	-	-
CAFS_CommonC_G_014617	Up	15	41	2.73333	1.45066	0.0497416	1	GO:0006935(chemotaxis),GO:0007186(G-protein coupled receptor signaling pathway)	GO:0016021(integral component of membrane)	GO:0004930(G-protein coupled receptor activity),GO:0004950(chemokine receptor activity)	-
CAFS_CommonC_G_012856	Up	248.65	574	2.30847	1.20693	0.0500076	1	GO:0055114(oxidation-reduction process)	-	GO:0004497(monooxygenase activity),GO:0005506(iron ion binding),GO:0016705(oxidoreductase activity, acting on paired donors, with incorporation or reduction of molecular oxygen),GO:0020037(heme binding)	K09843 E1.14.13.93; (+)-abscisic acid 8'-hydroxylase [EC:1.14.13.93]
CAFS_CommonC_G_038967	Down	1875.94	696.89	0.371488	-1.42861	0.0500981	1	-	-	GO:0004867(serine-type endopeptidase inhibitor activity)	-
CAFS_CommonC_G_030268	Down	138	47.97	0.347609	-1.52446	0.0501234	1	GO:0006355(regulation of transcription, DNA-templated)	GO:0005634(nucleus)	GO:0003700(transcription factor activity, sequence-specific DNA binding)	-
CAFS_CommonC_G_060195	Down	94.06	32	0.340208	-1.55551	0.050205	1	GO:0006508(proteolysis)	GO:0005578(proteinaceous extracellular matrix),GO:0031012(extracellular matrix)	GO:0004222(metalloendopeptidase activity),GO:0008237(metallopeptidase activity),GO:0008270(zinc ion binding)	-
CAFS_CommonC_G_011129	Down	132.02	46.03	0.348659	-1.52011	0.0502466	1	-	-	-	-
CAFS_CommonC_G_054342	Up	30	77.2	2.57333	1.36364	0.0505414	1	-	-	-	-
CAFS_CommonC_G_000642	Down	83	28	0.337349	-1.56768	0.0505414	1	-	-	-	-
CAFS_CommonC_G_001304	Down	250	90	0.36	-1.47393	0.0506053	1	GO:0055114(oxidation-reduction process)	-	GO:0005506(iron ion binding),GO:0016491(oxidoreductase activity),GO:0016705(oxidoreductase activity, acting on paired donors, with incorporation or reduction of molecular oxygen),GO:0016706(oxidoreductase activity, acting on paired donors, with incorporation or reduction of molecular oxygen, 2-oxoglutarate as one donor, and incorporation of one atom each of oxygen into both donors),GO:0031418(L-a…	-
CAFS_CommonC_G_040434	Down	149.78	53.08	0.354386	-1.4966	0.0506798	1	-	-	GO:0003993(acid phosphatase activity)	K13024 PPIP5K, VIP; inositol-hexakisphosphate/diphosphoinositol-pentakisphosphate 1-kinase [EC:2.7.4.24]
CAFS_CommonC_G_084521	Up	26.16	66.94	2.55887	1.35551	0.0509387	1	-	-	-	-
CAFS_CommonC_G_005175	Up	64.85	154.65	2.38473	1.25383	0.0510177	1	-	-	GO:0005525(GTP binding)	-
CAFS_CommonC_G_088200	Down	68	21.7	0.319118	-1.64784	0.051164	1	-	-	-	-
CAFS_CommonC_G_012047	Up	38	93	2.44737	1.29123	0.0512084	1	-	-	-	-
CAFS_CommonC_G_072438	Down	339	124.16	0.366254	-1.44908	0.051422	1	-	-	GO:0005515(protein binding)	-
CAFS_CommonC_G_065234	Down	175.17	62.04	0.35417	-1.49749	0.0515575	1	-	-	-	-
CAFS_CommonC_G_089979	Down	147	52	0.353741	-1.49923	0.0516079	1	-	GO:0016020(membrane)	GO:0005044(scavenger receptor activity)	K13912 DMBT1; deleted in malignant brain tumors 1 protein
CAFS_CommonC_G_019065	Up	33	84	2.54545	1.34792	0.0516486	1	GO:0006836(neurotransmitter transport)	GO:0016021(integral component of membrane)	GO:0005328(neurotransmitter:sodium symporter activity)	-
CAFS_CommonC_G_042315	Down	57	18	0.315789	-1.66297	0.0516732	1	-	-	GO:0005509(calcium ion binding),GO:0005515(protein binding)	-
CAFS_CommonC_G_047864	Down	136	48	0.352941	-1.5025	0.0519659	1	-	-	GO:0020037(heme binding)	-
CAFS_CommonC_G_085663	Down	108	37	0.342593	-1.54543	0.0520858	1	-	-	GO:0005515(protein binding)	-
CAFS_CommonC_G_007118	Up	5	19	3.8	1.926	0.0520938	1	-	-	-	-
CAFS_CommonC_G_015410	Up	5	19	3.8	1.926	0.0520938	1	-	-	GO:0005515(protein binding)	-
CAFS_CommonC_G_022420	Up	5	19	3.8	1.926	0.0520938	1	GO:0007186(G-protein coupled receptor signaling pathway)	GO:0016021(integral component of membrane)	GO:0004930(G-protein coupled receptor activity),GO:0004997(thyrotropin-releasing hormone receptor activity)	-
CAFS_CommonC_G_039723	Up	5	19	3.8	1.926	0.0520938	1	-	-	GO:0003676(nucleic acid binding)	K12896 SFRS7; splicing factor, arginine/serine-rich 7
CAFS_CommonC_G_075755	Up	5.19	19	3.66089	1.87219	0.0520938	1	-	-	-	-
CAFS_CommonC_G_025625	Down	21	5	0.238095	-2.07039	0.0520938	1	-	-	GO:0046872(metal ion binding)	-
CAFS_CommonC_G_036064	Down	21.35	5	0.234192	-2.09424	0.0520938	1	-	GO:0000786(nucleosome)	GO:0003677(DNA binding)	K11253 H3; histone H3
CAFS_CommonC_G_075731	Down	21	5	0.238095	-2.07039	0.0520938	1	GO:0007166(cell surface receptor signaling pathway),GO:0007186(G-protein coupled receptor signaling pathway),GO:0016525(negative regulation of angiogenesis)	GO:0016020(membrane),GO:0016021(integral component of membrane)	GO:0004888(transmembrane signaling receptor activity),GO:0004930(G-protein coupled receptor activity)	-
CAFS_CommonC_G_089909	Down	20.67	5	0.241896	-2.04754	0.0520938	1	-	-	-	K07760 -
CAFS_CommonC_G_053587	Up	87.93	204.51	2.32583	1.21774	0.0522178	1	-	-	-	-
CAFS_CommonC_G_048061	Down	47	14	0.297872	-1.74723	0.0522529	1	-	-	-	-
CAFS_CommonC_G_060995	Down	103	35	0.339806	-1.55722	0.0523316	1	GO:0006355(regulation of transcription, DNA-templated)	-	GO:0046983(protein dimerization activity)	-
CAFS_CommonC_G_001742	Up	27	69	2.55556	1.35364	0.0524839	1	-	-	-	-
CAFS_CommonC_G_017622	Down	42	12	0.285714	-1.80735	0.0525501	1	-	-	-	-
CAFS_CommonC_G_001931	Up	14	38	2.71429	1.44057	0.0525501	1	-	-	-	-
CAFS_CommonC_G_078866	Down	121	42	0.347107	-1.52655	0.0526094	1	GO:0007160(cell-matrix adhesion)	GO:0005856(cytoskeleton)	-	-
CAFS_CommonC_G_002987	Down	727.94	270.97	0.372242	-1.42569	0.0526556	1	-	-	GO:0003779(actin binding)	-
CAFS_CommonC_G_075928	Up	11.98	34.05	2.84224	1.50703	0.0528176	1	-	-	-	-
CAFS_CommonC_G_002383	Up	7	24	3.42857	1.77761	0.0528879	1	-	-	-	-
CAFS_CommonC_G_013615	Up	6.95	24.38	3.50791	1.81061	0.0528879	1	-	-	-	-
CAFS_CommonC_G_080490	Up	7.04	24.31	3.45312	1.7879	0.0528879	1	GO:0006955(immune response)	GO:0005576(extracellular region)	GO:0008009(chemokine activity)	-
CAFS_CommonC_G_028970	Down	26	7	0.269231	-1.89308	0.0528879	1	-	-	-	-
CAFS_CommonC_G_035637	Down	26	7	0.269231	-1.89308	0.0528879	1	GO:0007186(G-protein coupled receptor signaling pathway)	GO:0016021(integral component of membrane)	GO:0004930(G-protein coupled receptor activity),GO:0004955(prostaglandin receptor activity),GO:0004957(prostaglandin E receptor activity)	-
CAFS_CommonC_G_059027	Down	26	7	0.269231	-1.89308	0.0528879	1	GO:0006508(proteolysis)	GO:0005622(intracellular)	GO:0004198(calcium-dependent cysteine-type endopeptidase activity)	-
CAFS_CommonC_G_089953	Down	26	7	0.269231	-1.89308	0.0528879	1	-	-	GO:0046872(metal ion binding)	-
CAFS_CommonC_G_022516	Up	9	29	3.22222	1.68806	0.0529857	1	GO:0006508(proteolysis)	GO:0016020(membrane)	-	-
CAFS_CommonC_G_088707	Up	9	29	3.22222	1.68806	0.0529857	1	-	-	GO:0005515(protein binding),GO:0008270(zinc ion binding)	-
CAFS_CommonC_G_068790	Down	31	9	0.290323	-1.78427	0.0529857	1	-	-	-	-
CAFS_CommonC_G_091807	Down	31	8.99	0.29	-1.78588	0.0529857	1	-	-	GO:0005515(protein binding)	-
CAFS_CommonC_G_064789	Down	65.39	21.41	0.32742	-1.61079	0.0532012	1	GO:0006468(protein phosphorylation),GO:0007165(signal transduction)	-	GO:0004672(protein kinase activity),GO:0004674(protein serine/threonine kinase activity),GO:0005524(ATP binding)	-
CAFS_CommonC_G_000145	Up	2	12	6	2.58496	0.0536329	1	-	-	GO:0005515(protein binding)	-
CAFS_CommonC_G_001345	Up	2	12	6	2.58496	0.0536329	1	-	-	-	-
CAFS_CommonC_G_008801	Up	2	12	6	2.58496	0.0536329	1	GO:0007165(signal transduction)	-	-	-
CAFS_CommonC_G_028566	Up	2	12	6	2.58496	0.0536329	1	-	-	GO:0005509(calcium ion binding)	K06268 PPP3R, CNB; serine/threonine-protein phosphatase 2B regulatory subunit
CAFS_CommonC_G_047164	Up	2.42	12	4.95868	2.30996	0.0536329	1	-	-	GO:0003676(nucleic acid binding)	K13207 -
CAFS_CommonC_G_048028	Up	1.74	12.33	7.08621	2.82501	0.0536329	1	-	-	GO:0005515(protein binding)	-
CAFS_CommonC_G_071146	Up	1.81	12.29	6.79006	2.76342	0.0536329	1	-	-	GO:0046872(metal ion binding)	-
CAFS_CommonC_G_073980	Up	2	12	6	2.58496	0.0536329	1	-	-	-	-
CAFS_CommonC_G_000406	Down	11.84	2.02	0.170608	-2.55124	0.0536329	1	-	-	-	-
CAFS_CommonC_G_010958	Down	12	2	0.166667	-2.58496	0.0536329	1	-	-	GO:0005515(protein binding)	K04536 GNB1; guanine nucleotide-binding protein G(I)/G(S)/G(T) subunit beta-1
CAFS_CommonC_G_014438	Down	11.9	2	0.168067	-2.57289	0.0536329	1	-	-	-	-
CAFS_CommonC_G_014998	Down	12	2	0.166667	-2.58496	0.0536329	1	GO:0046836(glycolipid transport)	GO:0005737(cytoplasm)	GO:0017089(glycolipid transporter activity),GO:0051861(glycolipid binding)	-
CAFS_CommonC_G_023385	Down	12	2	0.166667	-2.58496	0.0536329	1	GO:0007186(G-protein coupled receptor signaling pathway)	GO:0016021(integral component of membrane)	GO:0004930(G-protein coupled receptor activity)	-
CAFS_CommonC_G_026593	Down	12	2	0.166667	-2.58496	0.0536329	1	-	-	-	-
CAFS_CommonC_G_042003	Down	12	2	0.166667	-2.58496	0.0536329	1	-	-	-	-
CAFS_CommonC_G_047012	Down	12	2	0.166667	-2.58496	0.0536329	1	-	GO:0016021(integral component of membrane)	GO:0004252(serine-type endopeptidase activity)	-
CAFS_CommonC_G_051428	Down	12	2	0.166667	-2.58496	0.0536329	1	-	GO:0005622(intracellular)	GO:0008270(zinc ion binding)	-
CAFS_CommonC_G_052392	Down	11.54	2	0.17331	-2.52857	0.0536329	1	GO:0006508(proteolysis)	-	GO:0004252(serine-type endopeptidase activity)	-
CAFS_CommonC_G_055556	Down	12	2	0.166667	-2.58496	0.0536329	1	-	-	-	-
CAFS_CommonC_G_058099	Down	12	2	0.166667	-2.58496	0.0536329	1	-	-	GO:0046872(metal ion binding)	-
CAFS_CommonC_G_063943	Down	12	2	0.166667	-2.58496	0.0536329	1	-	-	-	-
CAFS_CommonC_G_082231	Down	12.08	2.1	0.173841	-2.52416	0.0536329	1	-	-	GO:0008146(sulfotransferase activity)	-
CAFS_CommonC_G_085449	Down	11.62	2	0.172117	-2.53854	0.0536329	1	-	-	GO:0003676(nucleic acid binding),GO:0008270(zinc ion binding)	-
CAFS_CommonC_G_031727	Down	171	61	0.356725	-1.48712	0.0539143	1	-	-	-	-
CAFS_CommonC_G_009492	Up	81	190	2.34568	1.23001	0.0539185	1	-	-	GO:0003993(acid phosphatase activity)	K03103 MINPP1; multiple inositol-polyphosphate phosphatase / 2,3-bisphosphoglycerate 3-phosphatase [EC:3.1.3.62 3.1.3.80]
CAFS_CommonC_G_067583	Down	112	39	0.348214	-1.52195	0.0541506	1	GO:0006468(protein phosphorylation)	-	GO:0004672(protein kinase activity),GO:0004674(protein serine/threonine kinase activity),GO:0005524(ATP binding)	K08867 -
CAFS_CommonC_G_015737	Down	72	24	0.333333	-1.58496	0.0544207	1	GO:0006541(glutamine metabolic process)	-	GO:0004359(glutaminase activity)	-
CAFS_CommonC_G_055989	Down	48.68	14.7	0.301972	-1.72751	0.0546249	1	-	-	GO:0005515(protein binding)	-
CAFS_CommonC_G_092074	Up	17	45	2.64706	1.40439	0.0546249	1	GO:0046488(phosphatidylinositol metabolic process)	-	GO:0016307(phosphatidylinositol phosphate kinase activity)	K00889 PIP5K; 1-phosphatidylinositol-4-phosphate 5-kinase [EC:2.7.1.68]
CAFS_CommonC_G_074582	Up	86	199	2.31395	1.21036	0.054809	1	-	GO:0016021(integral component of membrane)	-	-
CAFS_CommonC_G_013888	Down	132	47	0.356061	-1.48981	0.0550242	1	-	-	GO:0005509(calcium ion binding),GO:0005515(protein binding)	-
CAFS_CommonC_G_003598	Down	44	13	0.295455	-1.75899	0.0552156	1	GO:0006468(protein phosphorylation)	-	GO:0004674(protein serine/threonine kinase activity),GO:0005524(ATP binding)	-
CAFS_CommonC_G_005495	Down	44	13	0.295455	-1.75899	0.0552156	1	GO:0006471(protein ADP-ribosylation)	-	GO:0003956(NAD(P)+-protein-arginine ADP-ribosyltransferase activity)	-
CAFS_CommonC_G_047064	Down	44	13	0.295455	-1.75899	0.0552156	1	-	-	-	-
CAFS_CommonC_G_085193	Down	61	20	0.327869	-1.60881	0.0554865	1	-	-	GO:0005515(protein binding),GO:0008270(zinc ion binding)	-
CAFS_CommonC_G_072529	Up	170.55	388.1	2.27558	1.18623	0.0557202	1	GO:0006468(protein phosphorylation)	-	GO:0004672(protein kinase activity),GO:0004674(protein serine/threonine kinase activity),GO:0005515(protein binding),GO:0005524(ATP binding)	-
CAFS_CommonC_G_040561	Down	38.77	11	0.283725	-1.81744	0.0558668	1	-	-	GO:0008270(zinc ion binding)	K05760 PXN; paxillin
CAFS_CommonC_G_057270	Down	38	11	0.289474	-1.7885	0.0558668	1	-	-	-	-
CAFS_CommonC_G_085152	Down	38	11	0.289474	-1.7885	0.0558668	1	-	-	-	-
CAFS_CommonC_G_014815	Up	13	36.02	2.77077	1.47029	0.0558668	1	-	-	GO:0005515(protein binding)	-
CAFS_CommonC_G_061731	Down	74	25	0.337838	-1.5656	0.0559587	1	-	-	-	-
CAFS_CommonC_G_076744	Down	55.77	18.45	0.330823	-1.59587	0.05613	1	-	-	-	-
CAFS_CommonC_G_012838	Down	85.73	30.07	0.350752	-1.51148	0.0562428	1	-	-	GO:0046983(protein dimerization activity)	-
CAFS_CommonC_G_003579	Up	1	6	6	2.58496	0.0565217	1	-	-	GO:0005515(protein binding)	-
CAFS_CommonC_G_006331	Up	1	6	6	2.58496	0.0565217	1	-	-	-	-
CAFS_CommonC_G_012363	Up	1	6	6	2.58496	0.0565217	1	GO:0007186(G-protein coupled receptor signaling pathway),GO:0043408(regulation of MAPK cascade),GO:0045761(regulation of adenylate cyclase activity),GO:2000479(regulation of cAMP-dependent protein kinase activity)	GO:0016021(integral component of membrane)	GO:0004930(G-protein coupled receptor activity),GO:0008188(neuropeptide receptor activity),GO:0031628(opioid receptor binding)	-
CAFS_CommonC_G_026278	Up	1	6	6	2.58496	0.0565217	1	-	-	-	-
CAFS_CommonC_G_028546	Up	1	6	6	2.58496	0.0565217	1	-	-	-	-
CAFS_CommonC_G_029917	Up	1	6	6	2.58496	0.0565217	1	-	-	-	-
CAFS_CommonC_G_030267	Up	1	6	6	2.58496	0.0565217	1	-	-	-	-
CAFS_CommonC_G_034083	Up	1	5.67	5.67	2.50335	0.0565217	1	-	-	-	-
CAFS_CommonC_G_035224	Up	1	6	6	2.58496	0.0565217	1	GO:0006810(transport),GO:0006811(ion transport)	GO:0016020(membrane),GO:0016021(integral component of membrane),GO:0045211(postsynaptic membrane)	GO:0004889(acetylcholine-activated cation-selective channel activity),GO:0005216(ion channel activity),GO:0005230(extracellular ligand-gated ion channel activity)	-
CAFS_CommonC_G_035871	Up	1	6.3	6.3	2.65535	0.0565217	1	-	-	-	-
CAFS_CommonC_G_038826	Up	1	6	6	2.58496	0.0565217	1	-	-	GO:0005515(protein binding)	-
CAFS_CommonC_G_040196	Up	1	6	6	2.58496	0.0565217	1	-	-	GO:0005515(protein binding)	-
CAFS_CommonC_G_045855	Up	1	5.56	5.56	2.47508	0.0565217	1	GO:0009790(embryo development)	-	GO:0005102(receptor binding)	-
CAFS_CommonC_G_048459	Up	1	6	6	2.58496	0.0565217	1	-	-	GO:0005515(protein binding)	-
CAFS_CommonC_G_053723	Up	1	5.9	5.9	2.56071	0.0565217	1	-	-	GO:0005515(protein binding)	-
CAFS_CommonC_G_060710	Up	1	5.87	5.87	2.55336	0.0565217	1	-	-	-	-
CAFS_CommonC_G_061965	Up	1	6.24	6.24	2.64155	0.0565217	1	-	-	GO:0046872(metal ion binding)	-
CAFS_CommonC_G_064934	Up	1	6	6	2.58496	0.0565217	1	-	GO:0005923(bicellular tight junction),GO:0016021(integral component of membrane)	GO:0005198(structural molecule activity)	-
CAFS_CommonC_G_065748	Up	1	6	6	2.58496	0.0565217	1	-	-	-	-
CAFS_CommonC_G_072063	Up	1	6	6	2.58496	0.0565217	1	GO:0007186(G-protein coupled receptor signaling pathway)	GO:0016021(integral component of membrane)	GO:0004930(G-protein coupled receptor activity)	-
CAFS_CommonC_G_077473	Up	1	5.93	5.93	2.56803	0.0565217	1	-	-	GO:0005515(protein binding)	-
CAFS_CommonC_G_081689	Up	1	6.45	6.45	2.6893	0.0565217	1	GO:0007186(G-protein coupled receptor signaling pathway)	GO:0005834(heterotrimeric G-protein complex)	GO:0004871(signal transducer activity)	-
CAFS_CommonC_G_086104	Up	1	6.46	6.46	2.69153	0.0565217	1	-	-	-	-
CAFS_CommonC_G_086458	Up	1	6	6	2.58496	0.0565217	1	GO:0007154(cell communication)	GO:0005922(connexon complex)	-	-
CAFS_CommonC_G_087171	Up	1	6.06	6.06	2.59932	0.0565217	1	-	-	GO:0005515(protein binding),GO:0008270(zinc ion binding)	-
CAFS_CommonC_G_087403	Up	1	5.6	5.6	2.48543	0.0565217	1	-	-	-	-
CAFS_CommonC_G_004954	Down	6	1	0.166667	-2.58496	0.0565217	1	-	-	GO:0046872(metal ion binding)	-
CAFS_CommonC_G_009086	Down	6	1	0.166667	-2.58496	0.0565217	1	-	-	-	-
CAFS_CommonC_G_010500	Down	6	1	0.166667	-2.58496	0.0565217	1	GO:0006184(obsolete GTP catabolic process),GO:0007017(microtubule-based process),GO:0051258(protein polymerization)	GO:0005874(microtubule),GO:0043234(protein complex)	GO:0003924(GTPase activity),GO:0005200(structural constituent of cytoskeleton),GO:0005525(GTP binding)	K07374 TUBA; tubulin alpha
CAFS_CommonC_G_012071	Down	6	1	0.166667	-2.58496	0.0565217	1	-	-	GO:0005515(protein binding),GO:0008270(zinc ion binding)	K15692 -
CAFS_CommonC_G_019819	Down	6	1	0.166667	-2.58496	0.0565217	1	-	-	GO:0005515(protein binding)	-
CAFS_CommonC_G_020248	Down	6	1	0.166667	-2.58496	0.0565217	1	GO:0007186(G-protein coupled receptor signaling pathway)	GO:0016021(integral component of membrane)	GO:0016503(pheromone receptor activity)	-
CAFS_CommonC_G_020893	Down	6.38	1	0.15674	-2.67356	0.0565217	1	-	-	-	-
CAFS_CommonC_G_022016	Down	6	1	0.166667	-2.58496	0.0565217	1	-	-	-	-
CAFS_CommonC_G_022170	Down	6	1	0.166667	-2.58496	0.0565217	1	-	-	GO:0008146(sulfotransferase activity)	-
CAFS_CommonC_G_026775	Down	6	1	0.166667	-2.58496	0.0565217	1	-	-	-	-
CAFS_CommonC_G_028508	Down	6	1	0.166667	-2.58496	0.0565217	1	-	-	GO:0003677(DNA binding)	-
CAFS_CommonC_G_030030	Down	6	1	0.166667	-2.58496	0.0565217	1	-	-	-	-
CAFS_CommonC_G_030766	Down	6	1	0.166667	-2.58496	0.0565217	1	-	-	GO:0005515(protein binding)	-
CAFS_CommonC_G_033781	Down	5.74	1	0.174216	-2.52105	0.0565217	1	-	-	-	-
CAFS_CommonC_G_039447	Down	6.39	1	0.156495	-2.67582	0.0565217	1	-	-	-	-
CAFS_CommonC_G_041272	Down	6	1	0.166667	-2.58496	0.0565217	1	GO:0007275(multicellular organism development)	GO:0016020(membrane)	GO:0004872(receptor activity)	-
CAFS_CommonC_G_043803	Down	6	1	0.166667	-2.58496	0.0565217	1	-	-	GO:0005525(GTP binding)	-
CAFS_CommonC_G_045342	Down	6	1	0.166667	-2.58496	0.0565217	1	-	-	-	-
CAFS_CommonC_G_047496	Down	6	1	0.166667	-2.58496	0.0565217	1	GO:0035556(intracellular signal transduction)	-	-	-
CAFS_CommonC_G_049232	Down	6	1	0.166667	-2.58496	0.0565217	1	GO:0007186(G-protein coupled receptor signaling pathway)	GO:0016021(integral component of membrane)	GO:0004930(G-protein coupled receptor activity)	-
CAFS_CommonC_G_050183	Down	5.96	1	0.167785	-2.57531	0.0565217	1	-	-	GO:0005515(protein binding)	-
CAFS_CommonC_G_053016	Down	6	1	0.166667	-2.58496	0.0565217	1	-	-	GO:0005515(protein binding)	-
CAFS_CommonC_G_053208	Down	6	1	0.166667	-2.58496	0.0565217	1	-	-	-	-
CAFS_CommonC_G_055001	Down	5.97	1	0.167504	-2.57773	0.0565217	1	GO:0006351(transcription, DNA-templated)	-	GO:0003677(DNA binding),GO:0003899(DNA-directed RNA polymerase activity)	K03014 RPB6, POLR2F; DNA-directed RNA polymerases I, II, and III subunit RPABC2
CAFS_CommonC_G_062500	Down	5.84	1	0.171233	-2.54597	0.0565217	1	-	-	-	-
CAFS_CommonC_G_063346	Down	6	1	0.166667	-2.58496	0.0565217	1	GO:0006811(ion transport),GO:0006813(potassium ion transport),GO:0055085(transmembrane transport)	GO:0016020(membrane)	GO:0005216(ion channel activity),GO:0005249(voltage-gated potassium channel activity)	K04955 HCN2; hyperpolarization activated cyclic nucleotide-gated potassium channel 2
CAFS_CommonC_G_064303	Down	5.7	1	0.175439	-2.51096	0.0565217	1	-	-	GO:0005515(protein binding)	-
CAFS_CommonC_G_067392	Down	6	1	0.166667	-2.58496	0.0565217	1	-	-	-	-
CAFS_CommonC_G_068299	Down	6	1	0.166667	-2.58496	0.0565217	1	-	-	-	-
CAFS_CommonC_G_070819	Down	6	1	0.166667	-2.58496	0.0565217	1	-	-	-	-
CAFS_CommonC_G_072748	Down	6	1	0.166667	-2.58496	0.0565217	1	-	-	-	-
CAFS_CommonC_G_077501	Down	6	1	0.166667	-2.58496	0.0565217	1	-	-	-	-
CAFS_CommonC_G_078863	Down	6	1	0.166667	-2.58496	0.0565217	1	-	-	GO:0005515(protein binding)	-
CAFS_CommonC_G_080054	Down	6	1	0.166667	-2.58496	0.0565217	1	-	-	-	-
CAFS_CommonC_G_081407	Down	6	1	0.166667	-2.58496	0.0565217	1	GO:0007186(G-protein coupled receptor signaling pathway)	GO:0016021(integral component of membrane)	GO:0004930(G-protein coupled receptor activity)	-
CAFS_CommonC_G_088717	Down	6	1	0.166667	-2.58496	0.0565217	1	GO:0007186(G-protein coupled receptor signaling pathway)	GO:0016021(integral component of membrane)	GO:0004930(G-protein coupled receptor activity),GO:0004984(olfactory receptor activity)	-
CAFS_CommonC_G_088878	Down	6	1	0.166667	-2.58496	0.0565217	1	GO:0006355(regulation of transcription, DNA-templated)	-	GO:0003700(transcription factor activity, sequence-specific DNA binding),GO:0043565(sequence-specific DNA binding)	-
CAFS_CommonC_G_089696	Down	6	1	0.166667	-2.58496	0.0565217	1	GO:0007186(G-protein coupled receptor signaling pathway)	GO:0005887(integral component of plasma membrane),GO:0016021(integral component of membrane)	GO:0004930(G-protein coupled receptor activity),GO:0004952(dopamine neurotransmitter receptor activity)	-
CAFS_CommonC_G_090712	Down	6	1	0.166667	-2.58496	0.0565217	1	GO:0006184(obsolete GTP catabolic process),GO:0007165(signal transduction),GO:0007264(small GTPase mediated signal transduction),GO:0015031(protein transport)	GO:0016020(membrane)	GO:0005525(GTP binding)	K07934 -
CAFS_CommonC_G_091386	Down	5.79	1	0.172712	-2.53356	0.0565217	1	GO:0009395(phospholipid catabolic process)	-	GO:0004620(phospholipase activity)	K16342 PLA2G4, CPLA2; cytosolic phospholipase A2 [EC:3.1.1.4]
CAFS_CommonC_G_027133	Down	111	39	0.351351	-1.50901	0.0565489	1	-	-	GO:0008233(peptidase activity)	K08624 -
CAFS_CommonC_G_021057	Up	11	31	2.81818	1.49476	0.0565605	1	-	-	GO:0005515(protein binding)	K00942 E2.7.4.8, gmk; guanylate kinase [EC:2.7.4.8]
CAFS_CommonC_G_027409	Down	32.73	10.29	0.31439	-1.66937	0.0565605	1	-	-	GO:0005515(protein binding)	-
CAFS_CommonC_G_038087	Down	33	10	0.30303	-1.72247	0.0565605	1	-	-	GO:0046872(metal ion binding)	-
CAFS_CommonC_G_049690	Down	33	10	0.30303	-1.72247	0.0565605	1	-	-	GO:0005515(protein binding)	-
CAFS_CommonC_G_078664	Down	33	10	0.30303	-1.72247	0.0565605	1	-	-	-	-
CAFS_CommonC_G_083735	Down	33.47	10.46	0.312519	-1.67799	0.0565605	1	-	GO:0005634(nucleus)	-	K12581 CNOT7_8, CAF1, POP2; CCR4-NOT transcription complex subunit 7/8
CAFS_CommonC_G_090864	Down	81	28	0.345679	-1.5325	0.0568069	1	-	-	GO:0005515(protein binding)	-
CAFS_CommonC_G_042955	Up	18	47	2.61111	1.38466	0.056867	1	GO:0006457(protein folding),GO:0006950(response to stress)	-	GO:0005524(ATP binding),GO:0051082(unfolded protein binding)	K09488 -
CAFS_CommonC_G_060619	Up	18	46.73	2.59611	1.37635	0.056867	1	-	-	-	-
CAFS_CommonC_G_092271	Up	18	47	2.61111	1.38466	0.056867	1	GO:0006886(intracellular protein transport),GO:0007264(small GTPase mediated signal transduction),GO:0015031(protein transport)	GO:0005622(intracellular)	GO:0005525(GTP binding)	K07944 -
CAFS_CommonC_G_078142	Down	119.02	42	0.352882	-1.50274	0.0570678	1	-	-	-	-
CAFS_CommonC_G_080930	Down	28	8	0.285714	-1.80735	0.0572326	1	GO:0006541(glutamine metabolic process)	-	GO:0004359(glutaminase activity)	-
CAFS_CommonC_G_006630	Down	64	21	0.328125	-1.60768	0.0572679	1	-	-	GO:0005509(calcium ion binding),GO:0005515(protein binding)	-
CAFS_CommonC_G_049889	Down	63	21	0.333333	-1.58496	0.0572679	1	-	-	-	-
CAFS_CommonC_G_044255	Up	4	16	4	2	0.0572733	1	GO:0006468(protein phosphorylation)	-	GO:0004672(protein kinase activity),GO:0005524(ATP binding)	-
CAFS_CommonC_G_072646	Up	4	16	4	2	0.0572733	1	-	-	GO:0005515(protein binding)	-
CAFS_CommonC_G_011382	Down	18	4	0.222222	-2.16993	0.0572733	1	-	-	-	-
CAFS_CommonC_G_032459	Down	18.47	3.74	0.202491	-2.30407	0.0572733	1	-	-	-	-
CAFS_CommonC_G_068768	Down	18	4	0.222222	-2.16993	0.0572733	1	GO:0006813(potassium ion transport)	GO:0016021(integral component of membrane)	GO:0016286(small conductance calcium-activated potassium channel activity)	-
CAFS_CommonC_G_069438	Down	18.34	4.13	0.225191	-2.15078	0.0572733	1	-	-	-	-
CAFS_CommonC_G_073573	Down	18	4	0.222222	-2.16993	0.0572733	1	-	-	GO:0003676(nucleic acid binding),GO:0005524(ATP binding)	K12614 DDX6, RCK, DHH1; ATP-dependent RNA helicase DDX6/DHH1 [EC:3.6.4.13]
CAFS_CommonC_G_031838	Up	32.8	82.45	2.51372	1.32982	0.0575126	1	-	GO:0005622(intracellular)	GO:0005515(protein binding),GO:0008270(zinc ion binding)	-
CAFS_CommonC_G_024249	Up	6	21	3.5	1.80735	0.0576834	1	-	-	-	-
CAFS_CommonC_G_028337	Up	5.89	21.03	3.57046	1.83611	0.0576834	1	GO:0006886(intracellular protein transport),GO:0008277(regulation of G-protein coupled receptor protein signaling pathway)	GO:0016021(integral component of membrane)	GO:0008565(protein transporter activity)	-
CAFS_CommonC_G_033043	Up	6	21	3.5	1.80735	0.0576834	1	-	-	GO:0005515(protein binding)	-
CAFS_CommonC_G_006370	Down	23	6	0.26087	-1.9386	0.0576834	1	-	-	-	-
CAFS_CommonC_G_020199	Down	23.29	5.83	0.250322	-1.99814	0.0576834	1	-	-	GO:0005515(protein binding)	-
CAFS_CommonC_G_033982	Down	23	6	0.26087	-1.9386	0.0576834	1	-	-	-	-
CAFS_CommonC_G_041937	Down	23	6	0.26087	-1.9386	0.0576834	1	-	-	-	-
CAFS_CommonC_G_044553	Down	23	6	0.26087	-1.9386	0.0576834	1	GO:0006468(protein phosphorylation)	-	GO:0004672(protein kinase activity),GO:0005524(ATP binding)	K08794 CAMK1; calcium/calmodulin-dependent protein kinase I [EC:2.7.11.17]
CAFS_CommonC_G_036691	Down	46	14	0.304348	-1.71621	0.0577162	1	GO:0030001(metal ion transport),GO:0055085(transmembrane transport)	GO:0016020(membrane)	GO:0046873(metal ion transmembrane transporter activity)	K14713 -
CAFS_CommonC_G_007910	Up	1	9	9	3.16993	0.0577711	1	GO:0007186(G-protein coupled receptor signaling pathway),GO:0007268(synaptic transmission),GO:0032098(regulation of appetite)	GO:0005887(integral component of plasma membrane),GO:0016021(integral component of membrane)	GO:0004930(G-protein coupled receptor activity),GO:0004993(G-protein coupled serotonin receptor activity)	-
CAFS_CommonC_G_012154	Up	1	9	9	3.16993	0.0577711	1	GO:0006935(chemotaxis),GO:0007186(G-protein coupled receptor signaling pathway)	GO:0016021(integral component of membrane)	GO:0004930(G-protein coupled receptor activity),GO:0004950(chemokine receptor activity)	-
CAFS_CommonC_G_033137	Up	1	9	9	3.16993	0.0577711	1	-	-	-	-
CAFS_CommonC_G_048179	Up	1	9	9	3.16993	0.0577711	1	-	-	-	-
CAFS_CommonC_G_048460	Up	1	9	9	3.16993	0.0577711	1	GO:0007165(signal transduction)	-	GO:0005515(protein binding)	-
CAFS_CommonC_G_057117	Up	1	8.89	8.89	3.15218	0.0577711	1	GO:0007186(G-protein coupled receptor signaling pathway)	GO:0016021(integral component of membrane)	GO:0004930(G-protein coupled receptor activity),GO:0004984(olfactory receptor activity)	-
CAFS_CommonC_G_059011	Up	1	9	9	3.16993	0.0577711	1	-	-	GO:0008270(zinc ion binding)	-
CAFS_CommonC_G_059438	Up	1	9	9	3.16993	0.0577711	1	-	-	GO:0005515(protein binding)	-
CAFS_CommonC_G_059875	Up	1	9	9	3.16993	0.0577711	1	-	-	-	-
CAFS_CommonC_G_062531	Up	1	9	9	3.16993	0.0577711	1	GO:0006355(regulation of transcription, DNA-templated),GO:0007275(multicellular organism development)	GO:0005634(nucleus)	GO:0003677(DNA binding),GO:0043565(sequence-specific DNA binding)	K09338 -
CAFS_CommonC_G_067171	Up	1	9	9	3.16993	0.0577711	1	GO:0007186(G-protein coupled receptor signaling pathway)	GO:0016021(integral component of membrane)	GO:0004930(G-protein coupled receptor activity),GO:0004983(neuropeptide Y receptor activity)	-
CAFS_CommonC_G_078600	Up	1	9	9	3.16993	0.0577711	1	GO:0006955(immune response)	GO:0016020(membrane)	GO:0005164(tumor necrosis factor receptor binding)	-
CAFS_CommonC_G_006807	Down	9	1	0.111111	-3.16993	0.0577711	1	-	-	-	-
CAFS_CommonC_G_014818	Down	9	1	0.111111	-3.16993	0.0577711	1	-	-	-	-
CAFS_CommonC_G_023404	Down	9	1	0.111111	-3.16993	0.0577711	1	-	-	-	-
CAFS_CommonC_G_023964	Down	9	1	0.111111	-3.16993	0.0577711	1	-	-	-	-
CAFS_CommonC_G_026884	Down	9	1	0.111111	-3.16993	0.0577711	1	GO:0007186(G-protein coupled receptor signaling pathway)	GO:0016021(integral component of membrane)	GO:0004930(G-protein coupled receptor activity)	-
CAFS_CommonC_G_034829	Down	9	1	0.111111	-3.16993	0.0577711	1	-	-	GO:0005515(protein binding)	-
CAFS_CommonC_G_035824	Down	9	1	0.111111	-3.16993	0.0577711	1	-	-	-	-
CAFS_CommonC_G_041292	Down	9	1	0.111111	-3.16993	0.0577711	1	GO:0007186(G-protein coupled receptor signaling pathway),GO:0008217(regulation of blood pressure),GO:0042310(vasoconstriction),GO:0048484(enteric nervous system development)	GO:0016021(integral component of membrane)	GO:0004930(G-protein coupled receptor activity),GO:0004962(endothelin receptor activity)	-
CAFS_CommonC_G_042933	Down	9	1	0.111111	-3.16993	0.0577711	1	-	-	-	-
CAFS_CommonC_G_043944	Down	8.6	1	0.116279	-3.10434	0.0577711	1	-	-	-	-
CAFS_CommonC_G_046764	Down	9	1	0.111111	-3.16993	0.0577711	1	-	-	-	-
CAFS_CommonC_G_047929	Down	9.19	1.09	0.118607	-3.07574	0.0577711	1	GO:0051085(chaperone mediated protein folding requiring cofactor)	-	GO:0005524(ATP binding)	-
CAFS_CommonC_G_054386	Down	9	1	0.111111	-3.16993	0.0577711	1	-	-	GO:0005515(protein binding),GO:0008270(zinc ion binding)	-
CAFS_CommonC_G_059398	Down	8.56	1.11	0.129673	-2.94705	0.0577711	1	GO:0006486(protein glycosylation)	GO:0016020(membrane)	GO:0008378(galactosyltransferase activity)	-
CAFS_CommonC_G_065929	Down	9.03	1	0.110742	-3.17473	0.0577711	1	-	-	GO:0005515(protein binding)	-
CAFS_CommonC_G_067276	Down	9	1	0.111111	-3.16993	0.0577711	1	-	GO:0016020(membrane)	-	-
CAFS_CommonC_G_068677	Down	9	1	0.111111	-3.16993	0.0577711	1	-	-	GO:0005515(protein binding),GO:0046872(metal ion binding)	-
CAFS_CommonC_G_070320	Down	9	1	0.111111	-3.16993	0.0577711	1	-	-	-	-
CAFS_CommonC_G_071006	Down	9	1	0.111111	-3.16993	0.0577711	1	-	-	-	-
CAFS_CommonC_G_074001	Down	9	1	0.111111	-3.16993	0.0577711	1	-	-	GO:0005515(protein binding)	-
CAFS_CommonC_G_075912	Down	9	1	0.111111	-3.16993	0.0577711	1	-	-	GO:0004867(serine-type endopeptidase inhibitor activity)	K03909 TFPI; tissue factor pathway inhibitor
CAFS_CommonC_G_075962	Down	9	1	0.111111	-3.16993	0.0577711	1	-	-	-	-
CAFS_CommonC_G_079483	Down	9	1	0.111111	-3.16993	0.0577711	1	-	-	GO:0046872(metal ion binding)	-
CAFS_CommonC_G_090899	Down	9	1	0.111111	-3.16993	0.0577711	1	-	-	-	-
CAFS_CommonC_G_091424	Down	9	1	0.111111	-3.16993	0.0577711	1	-	-	GO:0003887(DNA-directed DNA polymerase activity)	K02324 POLE1; DNA polymerase epsilon subunit 1 [EC:2.7.7.7]
CAFS_CommonC_G_038807	Down	260.12	97	0.372905	-1.42312	0.0579813	1	GO:0006869(lipid transport)	-	GO:0005319(lipid transporter activity)	-
CAFS_CommonC_G_035915	Down	116	41	0.353448	-1.50043	0.0585038	1	-	-	GO:0005515(protein binding)	-
CAFS_CommonC_G_067057	Down	103	36	0.349515	-1.51658	0.0586188	1	-	-	-	-
CAFS_CommonC_G_008566	Down	40.99	12	0.292754	-1.77224	0.0586988	1	GO:0006468(protein phosphorylation)	-	GO:0004672(protein kinase activity),GO:0004674(protein serine/threonine kinase activity),GO:0005524(ATP binding)	-
CAFS_CommonC_G_032616	Down	40.87	12.06	0.295082	-1.76081	0.0586988	1	-	-	-	-
CAFS_CommonC_G_049859	Down	41	12	0.292683	-1.77259	0.0586988	1	-	-	GO:0005515(protein binding)	-
CAFS_CommonC_G_091556	Down	40.98	12	0.292826	-1.77189	0.0586988	1	-	-	-	K11643 CHD4, MI2B; chromodomain-helicase-DNA-binding protein 4 [EC:3.6.4.12]
CAFS_CommonC_G_056011	Down	91.14	32	0.351108	-1.51001	0.0587426	1	-	-	-	-
CAFS_CommonC_G_016520	Down	78	27	0.346154	-1.53051	0.0588678	1	-	-	-	-
CAFS_CommonC_G_017296	Up	74.69	172.55	2.31022	1.20803	0.0589425	1	-	-	GO:0005515(protein binding)	K06694 -
CAFS_CommonC_G_002505	Up	19.07	48.92	2.56529	1.35912	0.0589882	1	-	GO:0005622(intracellular)	GO:0005515(protein binding),GO:0008270(zinc ion binding)	-
CAFS_CommonC_G_053696	Down	105	37	0.352381	-1.50479	0.0596706	1	GO:0009607(response to biotic stimulus)	GO:0016021(integral component of membrane)	-	-
CAFS_CommonC_G_017771	Up	12	33	2.75	1.45943	0.0598362	1	GO:0055085(transmembrane transport)	GO:0016021(integral component of membrane)	-	-
CAFS_CommonC_G_020937	Up	12	33	2.75	1.45943	0.0598362	1	GO:0007155(cell adhesion)	-	GO:0005540(hyaluronic acid binding)	-
CAFS_CommonC_G_089959	Up	11.7	33.05	2.82479	1.49814	0.0598362	1	GO:0003333(amino acid transmembrane transport)	GO:0016020(membrane)	GO:0015171(amino acid transmembrane transporter activity)	-
CAFS_CommonC_G_006768	Up	17	43.97	2.58647	1.37098	0.0600646	1	-	-	GO:0005515(protein binding)	-
CAFS_CommonC_G_016503	Up	30	73.57	2.45233	1.29416	0.0602438	1	-	-	-	-
CAFS_CommonC_G_015907	Down	167	61	0.365269	-1.45297	0.0605466	1	-	-	-	-
CAFS_CommonC_G_048592	Down	87	31	0.356322	-1.48875	0.0607056	1	-	-	-	-
CAFS_CommonC_G_010726	Up	53	124	2.33962	1.22628	0.0609024	1	GO:0055114(oxidation-reduction process)	GO:0016021(integral component of membrane)	GO:0004506(squalene monooxygenase activity),GO:0050660(flavin adenine dinucleotide binding)	K00511 SQLE, ERG1; squalene monooxygenase [EC:1.14.14.17]
CAFS_CommonC_G_035884	Down	55	18	0.327273	-1.61143	0.0609969	1	-	-	-	-
CAFS_CommonC_G_038362	Up	9	28	3.11111	1.63743	0.0611377	1	-	-	-	-
CAFS_CommonC_G_073427	Up	9	27.88	3.09778	1.63123	0.0611377	1	-	-	GO:0005515(protein binding)	-
CAFS_CommonC_G_080173	Up	9	28	3.11111	1.63743	0.0611377	1	-	-	-	-
CAFS_CommonC_G_043763	Down	30	9	0.3	-1.73697	0.0611377	1	GO:0035556(intracellular signal transduction)	-	GO:0005515(protein binding)	-
CAFS_CommonC_G_044298	Down	30	9	0.3	-1.73697	0.0611377	1	GO:0055085(transmembrane transport)	GO:0016021(integral component of membrane)	GO:0022857(transmembrane transporter activity)	K08202 SLC22A4_5, OCTN; MFS transporter, OCT family, solute carrier family 22 (organic cation transporter), member 4/5
CAFS_CommonC_G_024164	Down	75	26	0.346667	-1.52838	0.0611416	1	GO:0045454(cell redox homeostasis)	-	-	-
CAFS_CommonC_G_004686	Up	222.04	491.44	2.21329	1.1462	0.0611772	1	GO:0006810(transport),GO:0055085(transmembrane transport)	GO:0016021(integral component of membrane)	GO:0005524(ATP binding),GO:0042626(ATPase activity, coupled to transmembrane movement of substances)	K05658 ABCB1; ATP-binding cassette, subfamily B (MDR/TAP), member 1 [EC:3.6.3.44]
CAFS_CommonC_G_064195	Down	43	13	0.302326	-1.72583	0.0613336	1	-	-	-	-
CAFS_CommonC_G_015754	Down	108.97	39.38	0.361384	-1.4684	0.0616897	1	-	GO:0016021(integral component of membrane)	GO:0008381(mechanically-gated ion channel activity)	-
CAFS_CommonC_G_085049	Down	225	84	0.373333	-1.42146	0.0617396	1	GO:0006355(regulation of transcription, DNA-templated),GO:0007165(signal transduction)	GO:0005634(nucleus)	GO:0003700(transcription factor activity, sequence-specific DNA binding),GO:0004871(signal transducer activity)	-
CAFS_CommonC_G_025912	Up	98.21	221.04	2.25069	1.17037	0.0619464	1	-	-	-	-
CAFS_CommonC_G_015698	Up	17.83	45.78	2.56758	1.36041	0.062273	1	GO:0006886(intracellular protein transport),GO:0007264(small GTPase mediated signal transduction)	GO:0005622(intracellular)	GO:0005525(GTP binding)	K07937 ARF1; ADP-ribosylation factor 1
CAFS_CommonC_G_078773	Up	29	71	2.44828	1.29177	0.0625484	1	-	-	-	-
CAFS_CommonC_G_051485	Down	76.58	27.01	0.352703	-1.50347	0.0625484	1	GO:0048013(ephrin receptor signaling pathway)	-	-	-
CAFS_CommonC_G_086207	Up	7	23	3.28571	1.71621	0.0625616	1	-	GO:0016021(integral component of membrane)	-	-
CAFS_CommonC_G_089865	Up	7.46	23	3.08311	1.62439	0.0625616	1	GO:0000186(activation of MAPKK activity),GO:0001678(cellular glucose homeostasis),GO:0007186(G-protein coupled receptor signaling pathway),GO:0008343(adult feeding behavior),GO:0009267(cellular response to starvation),GO:0032099(negative regulation of appetite)	GO:0005615(extracellular space)	-	-
CAFS_CommonC_G_031187	Down	25	7	0.28	-1.8365	0.0625616	1	GO:0007155(cell adhesion),GO:0007156(homophilic cell adhesion via plasma membrane adhesion molecules)	GO:0005886(plasma membrane),GO:0016020(membrane)	GO:0005509(calcium ion binding)	-
CAFS_CommonC_G_042895	Down	25	7	0.28	-1.8365	0.0625616	1	-	-	-	K08776 -
CAFS_CommonC_G_014590	Up	73.11	166.22	2.27356	1.18495	0.0625732	1	-	-	-	-
CAFS_CommonC_G_047226	Down	645.97	249.22	0.385807	-1.37405	0.0626492	1	-	-	GO:0005515(protein binding)	-
CAFS_CommonC_G_010560	Down	37	11	0.297297	-1.75002	0.0628452	1	-	-	-	K01081 E3.1.3.5; 5'-nucleotidase [EC:3.1.3.5]
CAFS_CommonC_G_022638	Down	37	11	0.297297	-1.75002	0.0628452	1	-	-	GO:0005515(protein binding),GO:0008270(zinc ion binding)	-
CAFS_CommonC_G_059300	Down	37	11	0.297297	-1.75002	0.0628452	1	-	-	GO:0003682(chromatin binding)	K15198 -
CAFS_CommonC_G_015450	Up	13	35	2.69231	1.42884	0.0628452	1	GO:0006182(cGMP biosynthetic process),GO:0006468(protein phosphorylation)	-	GO:0004383(guanylate cyclase activity),GO:0004672(protein kinase activity),GO:0005524(ATP binding)	-
CAFS_CommonC_G_046875	Up	13	35	2.69231	1.42884	0.0628452	1	-	-	-	-
CAFS_CommonC_G_051404	Up	13.09	35.14	2.68449	1.42465	0.0628452	1	-	-	-	-
CAFS_CommonC_G_068249	Up	13	35	2.69231	1.42884	0.0628452	1	-	-	-	-
CAFS_CommonC_G_028080	Down	57	19	0.333333	-1.58496	0.0629007	1	-	-	GO:0003779(actin binding)	-
CAFS_CommonC_G_020905	Up	21	53	2.52381	1.3356	0.0629007	1	-	-	-	-
CAFS_CommonC_G_047228	Down	921.11	357.98	0.38864	-1.36349	0.0632637	1	-	-	GO:0005515(protein binding)	-
CAFS_CommonC_G_067582	Down	99.06	35.13	0.354634	-1.4956	0.0632953	1	-	-	-	-
CAFS_CommonC_G_025532	Down	65	22.02	0.338769	-1.56163	0.0633408	1	GO:0006544(glycine metabolic process),GO:0006563(L-serine metabolic process)	-	GO:0004372(glycine hydroxymethyltransferase activity),GO:0005509(calcium ion binding)	-
CAFS_CommonC_G_032724	Down	65	22	0.338462	-1.56294	0.0633408	1	GO:0006355(regulation of transcription, DNA-templated)	-	GO:0003677(DNA binding),GO:0043565(sequence-specific DNA binding)	K09338 -
CAFS_CommonC_G_064863	Down	268	102	0.380597	-1.39366	0.0634342	1	GO:0030036(actin cytoskeleton organization)	GO:0030054(cell junction)	GO:0003779(actin binding)	-
CAFS_CommonC_G_082679	Down	45	14	0.311111	-1.6845	0.0637892	1	GO:0055085(transmembrane transport)	GO:0016021(integral component of membrane)	-	-
CAFS_CommonC_G_032743	Up	16.18	40.54	2.50556	1.32513	0.0637892	1	-	GO:0005622(intracellular)	GO:0005515(protein binding),GO:0008270(zinc ion binding),GO:0046872(metal ion binding)	-
CAFS_CommonC_G_022104	Up	5	18	3.6	1.848	0.0638717	1	-	-	GO:0046872(metal ion binding)	-
CAFS_CommonC_G_045590	Up	4.59	18.27	3.98039	1.99291	0.0638717	1	-	GO:0016021(integral component of membrane)	-	-
CAFS_CommonC_G_048084	Up	5	18	3.6	1.848	0.0638717	1	-	-	GO:0005515(protein binding)	-
CAFS_CommonC_G_048984	Up	5	18	3.6	1.848	0.0638717	1	GO:0007275(multicellular organism development),GO:0016055(Wnt signaling pathway)	GO:0005576(extracellular region)	GO:0005102(receptor binding)	-
CAFS_CommonC_G_052641	Up	5	18	3.6	1.848	0.0638717	1	-	-	-	-
CAFS_CommonC_G_008244	Down	20	5	0.25	-2	0.0638717	1	-	GO:0005923(bicellular tight junction),GO:0016021(integral component of membrane)	GO:0005198(structural molecule activity)	-
CAFS_CommonC_G_052786	Down	20	5	0.25	-2	0.0638717	1	GO:0006887(exocytosis)	GO:0000145(exocyst)	-	-
CAFS_CommonC_G_079304	Down	20	5	0.25	-2	0.0638717	1	GO:0007165(signal transduction)	-	-	-
CAFS_CommonC_G_020553	Down	78.82	28.41	0.360442	-1.47216	0.0639017	1	-	-	-	-
CAFS_CommonC_G_011827	Down	15	2.96	0.197333	-2.34129	0.06403	1	-	-	-	-
CAFS_CommonC_G_016306	Down	15	3	0.2	-2.32193	0.06403	1	GO:0006468(protein phosphorylation)	-	GO:0004672(protein kinase activity),GO:0004674(protein serine/threonine kinase activity),GO:0005524(ATP binding)	K08794 CAMK1; calcium/calmodulin-dependent protein kinase I [EC:2.7.11.17]
CAFS_CommonC_G_025401	Down	15	3	0.2	-2.32193	0.06403	1	-	-	-	-
CAFS_CommonC_G_029169	Down	15	3	0.2	-2.32193	0.06403	1	GO:0006355(regulation of transcription, DNA-templated)	GO:0005634(nucleus)	GO:0003700(transcription factor activity, sequence-specific DNA binding)	-
CAFS_CommonC_G_040314	Down	15	3	0.2	-2.32193	0.06403	1	-	-	-	-
CAFS_CommonC_G_041211	Down	15	3	0.2	-2.32193	0.06403	1	-	-	GO:0005515(protein binding)	-
CAFS_CommonC_G_052401	Down	15	3	0.2	-2.32193	0.06403	1	-	-	GO:0005515(protein binding),GO:0046872(metal ion binding)	-
CAFS_CommonC_G_056260	Down	15	3.14	0.209333	-2.25613	0.06403	1	-	-	-	-
CAFS_CommonC_G_066047	Down	15	3	0.2	-2.32193	0.06403	1	GO:0009966(regulation of signal transduction)	GO:0005737(cytoplasm),GO:0016020(membrane)	GO:0005515(protein binding)	-
CAFS_CommonC_G_074472	Down	15	3	0.2	-2.32193	0.06403	1	-	-	-	K15105 -
CAFS_CommonC_G_075508	Down	15	3	0.2	-2.32193	0.06403	1	-	-	GO:0004104(cholinesterase activity)	-
CAFS_CommonC_G_084805	Down	15	3	0.2	-2.32193	0.06403	1	-	-	-	-
CAFS_CommonC_G_090011	Down	15	3	0.2	-2.32193	0.06403	1	-	-	-	-
CAFS_CommonC_G_024361	Down	85.94	31	0.360717	-1.47106	0.0640868	1	GO:0006508(proteolysis)	GO:0005578(proteinaceous extracellular matrix)	GO:0004222(metalloendopeptidase activity),GO:0008237(metallopeptidase activity),GO:0008270(zinc ion binding)	-
CAFS_CommonC_G_090446	Up	175.31	385.26	2.19759	1.13592	0.064554	1	-	GO:0005882(intermediate filament)	GO:0005198(structural molecule activity)	-
CAFS_CommonC_G_018755	Up	10	30	3	1.58496	0.064661	1	-	GO:0016020(membrane),GO:0016021(integral component of membrane)	-	-
CAFS_CommonC_G_091703	Up	10.48	29.92	2.85496	1.51347	0.064661	1	-	-	-	-
CAFS_CommonC_G_055691	Up	11.08	30.44	2.74729	1.45801	0.064661	1	GO:0007165(signal transduction)	-	GO:0005515(protein binding)	-
CAFS_CommonC_G_018058	Down	32	10	0.3125	-1.67807	0.064661	1	GO:0045892(negative regulation of transcription, DNA-templated)	GO:0005634(nucleus)	-	-
CAFS_CommonC_G_056383	Down	31.89	10.14	0.317968	-1.65305	0.064661	1	-	-	GO:0005543(phospholipid binding)	-
CAFS_CommonC_G_077113	Down	32	10	0.3125	-1.67807	0.064661	1	-	-	GO:0005515(protein binding)	-
CAFS_CommonC_G_080447	Down	32	10	0.3125	-1.67807	0.064661	1	-	-	-	-
CAFS_CommonC_G_012309	Down	58.75	20.35	0.346383	-1.52956	0.0647071	1	-	-	-	-
CAFS_CommonC_G_072447	Down	67	23	0.343284	-1.54253	0.0649395	1	-	-	-	-
CAFS_CommonC_G_003278	Up	120.91	268.14	2.21768	1.14905	0.0650096	1	-	-	-	-
CAFS_CommonC_G_047863	Down	73.85	26	0.352065	-1.50609	0.0650963	1	-	-	-	-
CAFS_CommonC_G_076707	Down	88	32.21	0.366023	-1.44999	0.0652801	1	GO:0006468(protein phosphorylation),GO:0007169(transmembrane receptor protein tyrosine kinase signaling pathway)	GO:0016020(membrane)	GO:0004672(protein kinase activity),GO:0004713(protein tyrosine kinase activity),GO:0004714(transmembrane receptor protein tyrosine kinase activity),GO:0005515(protein binding),GO:0005524(ATP binding)	-
CAFS_CommonC_G_027105	Down	39.85	11.69	0.29335	-1.7693	0.0656162	1	-	GO:0016459(myosin complex)	GO:0003774(motor activity),GO:0005524(ATP binding)	K10357 -
CAFS_CommonC_G_029124	Down	39.91	12	0.300677	-1.73372	0.0656162	1	GO:0008152(metabolic process)	-	GO:0016491(oxidoreductase activity)	-
CAFS_CommonC_G_072079	Down	40	12	0.3	-1.73697	0.0656162	1	-	-	GO:0005515(protein binding)	-
CAFS_CommonC_G_077040	Up	14	36.98	2.64143	1.40132	0.0656162	1	-	-	GO:0005515(protein binding)	-
CAFS_CommonC_G_004176	Down	47	15	0.319149	-1.6477	0.0660818	1	-	-	-	-
CAFS_CommonC_G_026288	Down	47	15	0.319149	-1.6477	0.0660818	1	-	-	GO:0046983(protein dimerization activity)	-
CAFS_CommonC_G_044520	Down	46.59	15.07	0.32346	-1.62834	0.0660818	1	-	-	-	-
CAFS_CommonC_G_080794	Down	47	15	0.319149	-1.6477	0.0660818	1	-	-	-	-
CAFS_CommonC_G_036481	Down	120.04	44.01	0.366628	-1.44761	0.0662885	1	-	-	-	K17398 DNMT3A; DNA (cytosine-5)-methyltransferase 3A [EC:2.1.1.37]
CAFS_CommonC_G_009178	Down	54	18	0.333333	-1.58496	0.0663129	1	-	-	GO:0005515(protein binding),GO:0008270(zinc ion binding)	-
CAFS_CommonC_G_015612	Down	54	18	0.333333	-1.58496	0.0663129	1	-	-	-	-
CAFS_CommonC_G_014033	Down	98	35.28	0.36	-1.47393	0.0663999	1	-	-	-	-
CAFS_CommonC_G_027093	Down	98.24	35	0.35627	-1.48896	0.0663999	1	-	GO:0005944(phosphatidylinositol 3-kinase complex, class IB)	GO:0046935(1-phosphatidylinositol-3-kinase regulator activity)	-
CAFS_CommonC_G_092067	Down	61	21.24	0.348197	-1.52203	0.0664226	1	-	-	-	-
CAFS_CommonC_G_030999	Up	35	84	2.4	1.26303	0.0664327	1	-	-	GO:0003677(DNA binding)	-
CAFS_CommonC_G_003373	Down	91	33	0.362637	-1.4634	0.0664327	1	-	-	-	-
CAFS_CommonC_G_040316	Down	83	30	0.361446	-1.46815	0.066459	1	-	-	-	-
CAFS_CommonC_G_019098	Down	76.17	26.57	0.348825	-1.51942	0.0664733	1	-	-	-	-
CAFS_CommonC_G_061894	Down	166	62	0.373494	-1.42084	0.0667139	1	-	-	-	-
CAFS_CommonC_G_070137	Up	8	25	3.125	1.64386	0.0668461	1	-	-	GO:0008270(zinc ion binding)	K16675 ZDHHC9_14_18; palmitoyltransferase ZDHHC9/14/18 [EC:2.3.1.225]
CAFS_CommonC_G_083276	Up	8	25	3.125	1.64386	0.0668461	1	-	-	-	-
CAFS_CommonC_G_001680	Down	27	8	0.296296	-1.75489	0.0668461	1	-	-	GO:0005515(protein binding)	-
CAFS_CommonC_G_042585	Down	27	8	0.296296	-1.75489	0.0668461	1	-	GO:0016021(integral component of membrane)	-	-
CAFS_CommonC_G_044059	Down	27.09	8.31	0.306755	-1.70484	0.0668461	1	-	-	-	-
CAFS_CommonC_G_010936	Up	85	188	2.21176	1.1452	0.0669802	1	GO:0006470(protein dephosphorylation),GO:0016311(dephosphorylation)	-	GO:0004725(protein tyrosine phosphatase activity),GO:0016791(phosphatase activity)	-
CAFS_CommonC_G_092328	Down	691.66	271.27	0.392201	-1.35033	0.0672629	1	-	-	GO:0005515(protein binding)	-
CAFS_CommonC_G_088035	Down	266.58	103.13	0.386863	-1.3701	0.0673835	1	-	-	-	-
CAFS_CommonC_G_018802	Up	11.95	32	2.67782	1.42106	0.0678523	1	-	-	-	-
CAFS_CommonC_G_085016	Up	12	32	2.66667	1.41504	0.0678523	1	GO:0006355(regulation of transcription, DNA-templated)	GO:0005634(nucleus)	GO:0003677(DNA binding),GO:0003700(transcription factor activity, sequence-specific DNA binding),GO:0043565(sequence-specific DNA binding)	K09338 -
CAFS_CommonC_G_057090	Up	27	65	2.40741	1.26748	0.0679261	1	-	-	-	-
CAFS_CommonC_G_046184	Down	64.15	21.56	0.336087	-1.57309	0.0680536	1	-	-	GO:0005515(protein binding)	-
CAFS_CommonC_G_006913	Down	63	22	0.349206	-1.51785	0.0680536	1	-	GO:0005578(proteinaceous extracellular matrix),GO:0016020(membrane)	GO:0043395(heparan sulfate proteoglycan binding)	-
CAFS_CommonC_G_044888	Down	63	22	0.349206	-1.51785	0.0680536	1	-	-	-	-
CAFS_CommonC_G_037583	Down	117	43.01	0.367607	-1.44376	0.0681083	1	GO:0006811(ion transport),GO:0055085(transmembrane transport)	GO:0016020(membrane)	GO:0005216(ion channel activity)	-
CAFS_CommonC_G_022657	Down	42	13.15	0.313095	-1.67533	0.0681747	1	-	-	-	-
CAFS_CommonC_G_005404	Up	15	38	2.53333	1.34104	0.0681747	1	GO:0008152(metabolic process)	-	GO:0008484(sulfuric ester hydrolase activity)	K01133 -
CAFS_CommonC_G_018328	Up	15	37.73	2.51533	1.33075	0.0681747	1	-	GO:0005622(intracellular)	GO:0005515(protein binding),GO:0008270(zinc ion binding)	K15505 -
CAFS_CommonC_G_013808	Down	48.99	16	0.326597	-1.61442	0.0682262	1	-	-	GO:0005525(GTP binding)	-
CAFS_CommonC_G_021110	Down	225.11	85.71	0.380747	-1.39309	0.0682563	1	-	GO:0016459(myosin complex)	GO:0003774(motor activity),GO:0005515(protein binding),GO:0005524(ATP binding)	K10357 -
CAFS_CommonC_G_022239	Up	41	94	2.29268	1.19704	0.0684348	1	-	-	GO:0003676(nucleic acid binding),GO:0016787(hydrolase activity),GO:0046872(metal ion binding)	-
CAFS_CommonC_G_018488	Down	141	53	0.375887	-1.41163	0.0684456	1	-	-	GO:0046872(metal ion binding)	-
CAFS_CommonC_G_082230	Down	150.02	56.98	0.379816	-1.39663	0.0689794	1	-	GO:0005578(proteinaceous extracellular matrix),GO:0016020(membrane)	GO:0043395(heparan sulfate proteoglycan binding)	-
CAFS_CommonC_G_091546	Up	58	132	2.27586	1.18641	0.0691561	1	-	GO:0016021(integral component of membrane)	-	K04710 CERS; ceramide synthetase [EC:2.3.1.24]
CAFS_CommonC_G_078402	Down	72.8	26	0.357143	-1.48543	0.0693225	1	-	-	-	-
CAFS_CommonC_G_013092	Up	6	20	3.33333	1.73697	0.0694193	1	-	-	GO:0046872(metal ion binding)	-
CAFS_CommonC_G_022579	Up	6	20	3.33333	1.73697	0.0694193	1	GO:0006955(immune response)	GO:0005576(extracellular region)	GO:0008009(chemokine activity)	-
CAFS_CommonC_G_056965	Up	6	20	3.33333	1.73697	0.0694193	1	GO:0046373(L-arabinose metabolic process)	-	GO:0046556(alpha-L-arabinofuranosidase activity)	-
CAFS_CommonC_G_079319	Up	6	20	3.33333	1.73697	0.0694193	1	-	-	GO:0005515(protein binding)	-
CAFS_CommonC_G_003361	Down	22	6	0.272727	-1.87447	0.0694193	1	GO:0035023(regulation of Rho protein signal transduction),GO:0035556(intracellular signal transduction)	-	GO:0005085(guanyl-nucleotide exchange factor activity),GO:0005089(Rho guanyl-nucleotide exchange factor activity)	-
CAFS_CommonC_G_016037	Down	22	6	0.272727	-1.87447	0.0694193	1	-	-	-	-
CAFS_CommonC_G_026911	Down	22	6	0.272727	-1.87447	0.0694193	1	-	-	-	-
CAFS_CommonC_G_028446	Down	22	6	0.272727	-1.87447	0.0694193	1	-	-	GO:0005515(protein binding)	-
CAFS_CommonC_G_032035	Down	22.04	6.49	0.294465	-1.76383	0.0694193	1	-	-	-	-
CAFS_CommonC_G_052760	Down	22	6	0.272727	-1.87447	0.0694193	1	-	-	GO:0005515(protein binding)	-
CAFS_CommonC_G_054007	Down	22	6	0.272727	-1.87447	0.0694193	1	GO:0007205(protein kinase C-activating G-protein coupled receptor signaling pathway)	-	GO:0004143(diacylglycerol kinase activity)	-
CAFS_CommonC_G_058261	Down	22	6.01	0.273182	-1.87207	0.0694193	1	-	-	-	K15378 -
CAFS_CommonC_G_071047	Down	22	6	0.272727	-1.87447	0.0694193	1	GO:0007166(cell surface receptor signaling pathway),GO:0007186(G-protein coupled receptor signaling pathway)	GO:0016020(membrane),GO:0016021(integral component of membrane)	GO:0004888(transmembrane signaling receptor activity),GO:0004930(G-protein coupled receptor activity)	-
CAFS_CommonC_G_090936	Down	22	6	0.272727	-1.87447	0.0694193	1	-	-	-	-
CAFS_CommonC_G_003315	Up	131	286	2.18321	1.12645	0.0695291	1	GO:0006486(protein glycosylation)	GO:0016020(membrane)	GO:0008378(galactosyltransferase activity)	K14413 GALT1; beta-1,3-galactosyltransferase [EC:2.4.1.-]
CAFS_CommonC_G_042364	Up	25	61	2.44	1.28688	0.0696057	1	-	-	-	-
CAFS_CommonC_G_090856	Down	97	35	0.360825	-1.47063	0.0696658	1	-	-	-	K08867 -
CAFS_CommonC_G_008817	Down	58	20	0.344828	-1.53605	0.0699132	1	GO:0006955(immune response)	GO:0005579(membrane attack complex)	GO:0005515(protein binding)	-
CAFS_CommonC_G_035694	Up	21.62	53.94	2.49491	1.31899	0.0699132	1	-	-	-	-
CAFS_CommonC_G_089695	Down	51	17	0.333333	-1.58496	0.0702353	1	GO:0006508(proteolysis)	GO:0005578(proteinaceous extracellular matrix)	GO:0004222(metalloendopeptidase activity),GO:0008237(metallopeptidase activity),GO:0008270(zinc ion binding)	-
CAFS_CommonC_G_043248	Up	1769.87	3746.16	2.11663	1.08177	0.0704777	1	-	-	-	-
CAFS_CommonC_G_080514	Down	44	14	0.318182	-1.65208	0.0705429	1	-	-	-	-
CAFS_CommonC_G_070825	Up	16	40	2.5	1.32193	0.0705429	1	-	-	GO:0003824(catalytic activity),GO:0050662(coenzyme binding)	K15789 TDH; threonine 3-dehydrogenase [EC:1.1.1.103]
CAFS_CommonC_G_004898	Up	49.79	113.13	2.27214	1.18405	0.0706086	1	GO:0006508(proteolysis)	-	GO:0004252(serine-type endopeptidase activity)	-
CAFS_CommonC_G_028997	Down	29	9	0.310345	-1.68806	0.0706332	1	-	-	-	-
CAFS_CommonC_G_043294	Down	29	9	0.310345	-1.68806	0.0706332	1	-	-	GO:0005515(protein binding)	K10523 -
CAFS_CommonC_G_044936	Down	29	9	0.310345	-1.68806	0.0706332	1	-	-	-	-
CAFS_CommonC_G_046215	Down	29	8.59	0.296207	-1.75532	0.0706332	1	GO:0051289(protein homotetramerization)	-	GO:0008140(cAMP response element binding protein binding)	-
CAFS_CommonC_G_060194	Down	29	9	0.310345	-1.68806	0.0706332	1	-	GO:0016459(myosin complex)	GO:0003774(motor activity),GO:0005524(ATP binding)	K10357 -
CAFS_CommonC_G_064758	Down	29.32	8.69	0.296385	-1.75446	0.0706332	1	-	-	-	-
CAFS_CommonC_G_016533	Up	29	69	2.37931	1.25054	0.0706593	1	-	-	-	-
CAFS_CommonC_G_021073	Up	29	69	2.37931	1.25054	0.0706593	1	-	-	GO:0005515(protein binding)	-
CAFS_CommonC_G_082354	Up	29	69	2.37931	1.25054	0.0706593	1	-	-	GO:0005515(protein binding)	-
CAFS_CommonC_G_041135	Down	75.1	26.9	0.358189	-1.48121	0.0706593	1	-	-	-	-
CAFS_CommonC_G_054557	Down	36	11	0.305556	-1.71049	0.070754	1	-	-	-	-
CAFS_CommonC_G_069478	Down	36	11	0.305556	-1.71049	0.070754	1	-	-	-	-
CAFS_CommonC_G_020209	Up	13	34	2.61538	1.38702	0.070754	1	-	-	-	-
CAFS_CommonC_G_033311	Up	13	34	2.61538	1.38702	0.070754	1	-	GO:0016020(membrane)	-	-
CAFS_CommonC_G_045744	Down	115.64	42.64	0.368731	-1.43936	0.0709173	1	-	-	GO:0005515(protein binding)	-
CAFS_CommonC_G_040590	Down	8623	3462.35	0.401525	-1.31644	0.0709738	1	-	-	-	-
CAFS_CommonC_G_037362	Up	62	137	2.20968	1.14384	0.0711959	1	GO:0006355(regulation of transcription, DNA-templated),GO:0043401(steroid hormone mediated signaling pathway)	GO:0005634(nucleus)	GO:0003677(DNA binding),GO:0003700(transcription factor activity, sequence-specific DNA binding),GO:0003707(steroid hormone receptor activity)	-
CAFS_CommonC_G_038964	Down	107.76	40.23	0.37333	-1.42148	0.0712623	1	-	-	GO:0005515(protein binding)	-
CAFS_CommonC_G_022259	Up	44	100	2.27273	1.18442	0.0712623	1	-	-	GO:0045145(single-stranded DNA 5'-3' exodeoxyribonuclease activity)	K17815 -
CAFS_CommonC_G_072011	Down	60	21	0.35	-1.51457	0.0715691	1	-	-	GO:0005515(protein binding)	K00942 E2.7.4.8, gmk; guanylate kinase [EC:2.7.4.8]
CAFS_CommonC_G_090721	Down	60	21	0.35	-1.51457	0.0715691	1	-	-	-	-
CAFS_CommonC_G_071365	Down	101	37	0.366337	-1.44876	0.0716503	1	-	-	GO:0016787(hydrolase activity)	K14641 APY1_2; apyrase [EC:3.6.1.5]
CAFS_CommonC_G_014487	Up	38	86	2.26316	1.17834	0.0720897	1	-	-	-	-
CAFS_CommonC_G_087025	Up	37.52	85.6	2.28145	1.18995	0.0720897	1	-	-	GO:0003677(DNA binding),GO:0008270(zinc ion binding)	-
CAFS_CommonC_G_004718	Up	4	15	3.75	1.90689	0.0721088	1	-	-	-	-
CAFS_CommonC_G_026226	Up	4	15	3.75	1.90689	0.0721088	1	-	GO:0005923(bicellular tight junction),GO:0016021(integral component of membrane)	GO:0005198(structural molecule activity)	-
CAFS_CommonC_G_042971	Up	4	15	3.75	1.90689	0.0721088	1	GO:0042981(regulation of apoptotic process)	-	-	-
CAFS_CommonC_G_068361	Up	4	15	3.75	1.90689	0.0721088	1	-	-	-	-
CAFS_CommonC_G_073356	Up	4	15	3.75	1.90689	0.0721088	1	-	-	GO:0046872(metal ion binding)	-
CAFS_CommonC_G_018391	Down	16.95	4	0.235988	-2.08321	0.0721088	1	-	-	-	-
CAFS_CommonC_G_019219	Down	16.59	4.06	0.244726	-2.03076	0.0721088	1	-	-	-	-
CAFS_CommonC_G_019268	Down	17	4	0.235294	-2.08746	0.0721088	1	-	-	-	-
CAFS_CommonC_G_031772	Down	17	4	0.235294	-2.08746	0.0721088	1	GO:0007186(G-protein coupled receptor signaling pathway)	GO:0016021(integral component of membrane)	GO:0004930(G-protein coupled receptor activity)	-
CAFS_CommonC_G_059929	Down	17	4	0.235294	-2.08746	0.0721088	1	-	-	GO:0005515(protein binding)	-
CAFS_CommonC_G_072266	Down	17	4	0.235294	-2.08746	0.0721088	1	GO:0055085(transmembrane transport)	GO:0016021(integral component of membrane)	-	K08193 -
CAFS_CommonC_G_075770	Down	17	4	0.235294	-2.08746	0.0721088	1	-	-	GO:0008083(growth factor activity)	-
CAFS_CommonC_G_081250	Down	17.09	4.44	0.259801	-1.94452	0.0721088	1	-	-	-	-
CAFS_CommonC_G_091967	Down	17	4	0.235294	-2.08746	0.0721088	1	-	-	-	K11262 ACACA; acetyl-CoA carboxylase / biotin carboxylase 1 [EC:6.4.1.2 6.3.4.14]
CAFS_CommonC_G_022968	Down	53	18	0.339623	-1.558	0.0721211	1	-	-	-	-
CAFS_CommonC_G_049814	Down	53	18	0.339623	-1.558	0.0721211	1	-	-	-	K15378 -
CAFS_CommonC_G_030396	Down	1151.97	461.48	0.400601	-1.31976	0.0724777	1	-	-	-	-
CAFS_CommonC_G_047195	Down	70	25	0.357143	-1.48543	0.0724939	1	-	-	GO:0005515(protein binding)	-
CAFS_CommonC_G_057206	Down	70	25.01	0.357286	-1.48485	0.0724939	1	GO:0007016(cytoskeletal anchoring at plasma membrane)	GO:0001726(ruffle),GO:0005925(focal adhesion)	GO:0005200(structural constituent of cytoskeleton)	-
CAFS_CommonC_G_072053	Down	70	25	0.357143	-1.48543	0.0724939	1	-	-	-	-
CAFS_CommonC_G_018054	Down	119.97	45	0.375094	-1.41468	0.072567	1	-	-	-	-
CAFS_CommonC_G_068972	Down	331	130	0.392749	-1.34832	0.0726172	1	-	-	-	-
CAFS_CommonC_G_048508	Down	612	243.98	0.39866	-1.32677	0.0726376	1	-	GO:0005581(collagen trimer)	GO:0005201(extracellular matrix structural constituent),GO:0005515(protein binding)	-
CAFS_CommonC_G_056976	Down	281.06	110.31	0.392478	-1.34931	0.0727574	1	-	-	-	-
CAFS_CommonC_G_000464	Up	2	11	5.5	2.45943	0.0729734	1	-	GO:0016020(membrane)	GO:0015018(galactosylgalactosylxylosylprotein 3-beta-glucuronosyltransferase activity)	-
CAFS_CommonC_G_001147	Up	2	11	5.5	2.45943	0.0729734	1	GO:0006470(protein dephosphorylation)	-	GO:0008138(protein tyrosine/serine/threonine phosphatase activity)	K04459 DUSP, MKP; dual specificity MAP kinase phosphatase [EC:3.1.3.16 3.1.3.48]
CAFS_CommonC_G_030796	Up	1.5	11.11	7.40667	2.88882	0.0729734	1	-	-	-	-
CAFS_CommonC_G_030829	Up	2	11	5.5	2.45943	0.0729734	1	GO:0006940(regulation of smooth muscle contraction),GO:0007186(G-protein coupled receptor signaling pathway),GO:0019229(regulation of vasoconstriction),GO:0030168(platelet activation)	GO:0016021(integral component of membrane)	GO:0004930(G-protein coupled receptor activity),GO:0004935(adrenergic receptor activity),GO:0004938(alpha2-adrenergic receptor activity)	-
CAFS_CommonC_G_032716	Up	2	11	5.5	2.45943	0.0729734	1	-	GO:0016020(membrane),GO:0016021(integral component of membrane)	GO:0008158(hedgehog receptor activity)	-
CAFS_CommonC_G_042613	Up	2	11	5.5	2.45943	0.0729734	1	-	-	GO:0005525(GTP binding)	-
CAFS_CommonC_G_043968	Up	2	11	5.5	2.45943	0.0729734	1	-	-	GO:0005515(protein binding)	-
CAFS_CommonC_G_045928	Up	2	11	5.5	2.45943	0.0729734	1	GO:0007264(small GTPase mediated signal transduction),GO:0015031(protein transport)	-	GO:0005525(GTP binding)	K07915 -
CAFS_CommonC_G_046578	Up	2	11	5.5	2.45943	0.0729734	1	-	-	-	-
CAFS_CommonC_G_059339	Up	2	11	5.5	2.45943	0.0729734	1	-	-	GO:0005515(protein binding)	-
CAFS_CommonC_G_060426	Up	2	10.84	5.42	2.43829	0.0729734	1	-	-	-	-
CAFS_CommonC_G_091612	Up	2.01	10.64	5.29353	2.40423	0.0729734	1	-	-	GO:0005515(protein binding)	-
CAFS_CommonC_G_007920	Down	11	2	0.181818	-2.45943	0.0729734	1	-	-	-	-
CAFS_CommonC_G_008418	Down	11	2	0.181818	-2.45943	0.0729734	1	-	GO:0016020(membrane)	GO:0005525(GTP binding)	-
CAFS_CommonC_G_014741	Down	10.75	1.82	0.169302	-2.56233	0.0729734	1	GO:0007186(G-protein coupled receptor signaling pathway)	GO:0016021(integral component of membrane)	GO:0004930(G-protein coupled receptor activity)	-
CAFS_CommonC_G_014868	Down	11	2	0.181818	-2.45943	0.0729734	1	GO:0007186(G-protein coupled receptor signaling pathway)	GO:0016021(integral component of membrane)	GO:0004930(G-protein coupled receptor activity),GO:0005000(vasopressin receptor activity)	-
CAFS_CommonC_G_031858	Down	11	2	0.181818	-2.45943	0.0729734	1	-	-	-	-
CAFS_CommonC_G_038132	Down	11	2	0.181818	-2.45943	0.0729734	1	GO:0006508(proteolysis)	GO:0031012(extracellular matrix)	GO:0004222(metalloendopeptidase activity),GO:0005515(protein binding),GO:0008237(metallopeptidase activity),GO:0008270(zinc ion binding)	-
CAFS_CommonC_G_040100	Down	11	2	0.181818	-2.45943	0.0729734	1	GO:0018149(peptide cross-linking)	-	-	-
CAFS_CommonC_G_046675	Down	11	2	0.181818	-2.45943	0.0729734	1	-	-	-	-
CAFS_CommonC_G_052574	Down	11	2	0.181818	-2.45943	0.0729734	1	-	-	GO:0005515(protein binding),GO:0008270(zinc ion binding)	K06058 DTX; deltex [EC:2.3.2.27]
CAFS_CommonC_G_054245	Down	11	2	0.181818	-2.45943	0.0729734	1	-	-	-	-
CAFS_CommonC_G_057039	Down	11	2	0.181818	-2.45943	0.0729734	1	GO:0007186(G-protein coupled receptor signaling pathway)	GO:0016021(integral component of membrane)	GO:0004930(G-protein coupled receptor activity)	-
CAFS_CommonC_G_059072	Down	11	2	0.181818	-2.45943	0.0729734	1	-	-	-	-
CAFS_CommonC_G_069850	Down	11	2	0.181818	-2.45943	0.0729734	1	-	-	-	-
CAFS_CommonC_G_070329	Down	11	2	0.181818	-2.45943	0.0729734	1	-	-	GO:0046872(metal ion binding)	-
CAFS_CommonC_G_075248	Down	11	2	0.181818	-2.45943	0.0729734	1	-	-	GO:0005515(protein binding)	K11593 -
CAFS_CommonC_G_088511	Down	11	2	0.181818	-2.45943	0.0729734	1	-	-	-	-
CAFS_CommonC_G_055616	Up	426.01	901	2.11497	1.08064	0.0731199	1	-	-	-	K09486 HYOU1; hypoxia up-regulated 1
CAFS_CommonC_G_066021	Up	24	58	2.41667	1.27302	0.0731383	1	-	GO:0005923(bicellular tight junction),GO:0016021(integral component of membrane)	GO:0005198(structural molecule activity)	-
CAFS_CommonC_G_030325	Down	39	12	0.307692	-1.70044	0.0734022	1	GO:0055085(transmembrane transport)	GO:0016020(membrane),GO:0016021(integral component of membrane)	GO:0005215(transporter activity),GO:0022857(transmembrane transporter activity),GO:0022891(substrate-specific transmembrane transporter activity)	-
CAFS_CommonC_G_054006	Down	37.57	12	0.319404	-1.64655	0.0734022	1	GO:0046488(phosphatidylinositol metabolic process)	-	GO:0016307(phosphatidylinositol phosphate kinase activity)	K00889 PIP5K; 1-phosphatidylinositol-4-phosphate 5-kinase [EC:2.7.1.68]
CAFS_CommonC_G_061108	Down	38	12	0.315789	-1.66297	0.0734022	1	GO:0007154(cell communication)	GO:0016021(integral component of membrane)	-	K05849 SLC8A, NCX; solute carrier family 8 (sodium/calcium exchanger)
CAFS_CommonC_G_078614	Down	38	12	0.315789	-1.66297	0.0734022	1	-	-	-	-
CAFS_CommonC_G_031358	Down	156.88	60.48	0.385518	-1.37513	0.073718	1	-	-	GO:0005515(protein binding)	-
CAFS_CommonC_G_038102	Down	72.31	26	0.359563	-1.47568	0.0738392	1	-	-	GO:0008270(zinc ion binding)	K09370 ISL1; insulin gene enhancer protein ISL-1
CAFS_CommonC_G_055977	Down	55.3	18.96	0.342857	-1.54432	0.073894	1	-	-	GO:0008168(methyltransferase activity)	-
CAFS_CommonC_G_089202	Up	11	29	2.63636	1.39855	0.0740011	1	GO:0005975(carbohydrate metabolic process)	-	-	K01057 PGLS, pgl, devB; 6-phosphogluconolactonase [EC:3.1.1.31]
CAFS_CommonC_G_003730	Down	31.18	10	0.320718	-1.64062	0.0740011	1	-	-	-	-
CAFS_CommonC_G_012882	Down	31	10	0.322581	-1.63227	0.0740011	1	GO:0006939(smooth muscle contraction),GO:0007186(G-protein coupled receptor signaling pathway),GO:0007507(heart development),GO:0042310(vasoconstriction),GO:0050795(regulation of behavior)	GO:0016021(integral component of membrane)	GO:0004930(G-protein coupled receptor activity),GO:0004993(G-protein coupled serotonin receptor activity)	-
CAFS_CommonC_G_013990	Down	30.89	10	0.323729	-1.62714	0.0740011	1	-	-	-	K13506 GPAT3_4, AGPAT9, AGPAT6; glycerol-3-phosphate O-acyltransferase 3/4 [EC:2.3.1.15]
CAFS_CommonC_G_051619	Down	30.63	10	0.326477	-1.61495	0.0740011	1	-	-	-	-
CAFS_CommonC_G_055470	Down	31	10	0.322581	-1.63227	0.0740011	1	-	-	-	-
CAFS_CommonC_G_061116	Down	30.62	10	0.326584	-1.61447	0.0740011	1	-	-	-	-
CAFS_CommonC_G_066056	Down	31	10.01	0.322903	-1.63083	0.0740011	1	-	-	GO:0046872(metal ion binding)	-
CAFS_CommonC_G_072680	Down	31	9.99	0.322258	-1.63371	0.0740011	1	GO:0007165(signal transduction)	-	GO:0004114(3',5'-cyclic-nucleotide phosphodiesterase activity),GO:0008081(phosphoric diester hydrolase activity)	-
CAFS_CommonC_G_019525	Up	7	22	3.14286	1.65208	0.074136	1	-	-	GO:0005515(protein binding)	K11790 -
CAFS_CommonC_G_029938	Up	7	22	3.14286	1.65208	0.074136	1	-	-	GO:0005515(protein binding)	-
CAFS_CommonC_G_072623	Up	7	22	3.14286	1.65208	0.074136	1	-	-	-	-
CAFS_CommonC_G_000166	Down	24	7	0.291667	-1.77761	0.074136	1	-	-	-	-
CAFS_CommonC_G_003958	Down	24	7	0.291667	-1.77761	0.074136	1	-	-	GO:0005515(protein binding)	-
CAFS_CommonC_G_023183	Down	24	7	0.291667	-1.77761	0.074136	1	-	-	-	-
CAFS_CommonC_G_044950	Down	24	7	0.291667	-1.77761	0.074136	1	-	-	GO:0005515(protein binding)	-
CAFS_CommonC_G_038661	Down	184.66	72.12	0.390556	-1.3564	0.0742642	1	-	-	GO:0005515(protein binding)	-
CAFS_CommonC_G_061904	Down	81	30	0.37037	-1.43296	0.0743469	1	GO:0006508(proteolysis)	-	GO:0004252(serine-type endopeptidase activity)	-
CAFS_CommonC_G_036372	Up	187.79	398.96	2.1245	1.08712	0.074499	1	-	GO:0005576(extracellular region)	-	-
CAFS_CommonC_G_015471	Down	310	123	0.396774	-1.33361	0.0745975	1	-	-	-	-
CAFS_CommonC_G_006881	Up	25	60	2.4	1.26303	0.0746272	1	-	-	-	-
CAFS_CommonC_G_022176	Down	65.24	23.33	0.357603	-1.48357	0.0746272	1	GO:0006355(regulation of transcription, DNA-templated)	-	GO:0003677(DNA binding),GO:0043565(sequence-specific DNA binding)	K09338 -
CAFS_CommonC_G_009245	Down	399.99	159	0.39751	-1.33094	0.074726	1	-	-	GO:0005515(protein binding)	K12169 -
CAFS_CommonC_G_057071	Up	3015	6291	2.08657	1.06113	0.0750016	1	GO:0007160(cell-matrix adhesion)	GO:0005576(extracellular region)	GO:0005509(calcium ion binding)	-
CAFS_CommonC_G_051359	Down	135.35	51.83	0.382933	-1.38484	0.0750643	1	GO:0007275(multicellular organism development)	GO:0016020(membrane)	GO:0004872(receptor activity),GO:0005515(protein binding)	-
CAFS_CommonC_G_082234	Down	224.98	88.02	0.391235	-1.35389	0.0751898	1	-	GO:0005578(proteinaceous extracellular matrix),GO:0016020(membrane)	GO:0043395(heparan sulfate proteoglycan binding)	-
CAFS_CommonC_G_084134	Down	307.21	122	0.397122	-1.33234	0.0754461	1	GO:0006260(DNA replication),GO:0006355(regulation of transcription, DNA-templated)	GO:0005634(nucleus)	GO:0003700(transcription factor activity, sequence-specific DNA binding)	-
CAFS_CommonC_G_080090	Down	57	20	0.350877	-1.51096	0.0755634	1	-	GO:0016021(integral component of membrane)	GO:0004872(receptor activity)	-
CAFS_CommonC_G_020408	Down	300	119	0.396667	-1.334	0.0757031	1	GO:0006810(transport)	GO:0005794(Golgi apparatus)	-	-
CAFS_CommonC_G_015867	Down	40.54	13	0.320671	-1.64083	0.0758276	1	-	-	GO:0008168(methyltransferase activity)	K14850 -
CAFS_CommonC_G_034220	Down	40.98	13	0.317228	-1.65641	0.0758276	1	GO:0006468(protein phosphorylation),GO:0035556(intracellular signal transduction)	-	GO:0004672(protein kinase activity),GO:0004674(protein serine/threonine kinase activity),GO:0005524(ATP binding)	K04456 AKT; RAC serine/threonine-protein kinase [EC:2.7.11.1]
CAFS_CommonC_G_035683	Down	102	38.26	0.375098	-1.41466	0.0759406	1	-	-	GO:0005515(protein binding)	K14555 UTP13, TBL3; U3 small nucleolar RNA-associated protein 13
CAFS_CommonC_G_072562	Down	175	68	0.388571	-1.36375	0.0761116	1	-	-	-	K13566 NIT2; omega-amidase [EC:3.5.1.3]
CAFS_CommonC_G_052662	Up	34	79	2.32353	1.21632	0.076566	1	-	-	-	-
CAFS_CommonC_G_059377	Down	3496	1425	0.407609	-1.29474	0.0766119	1	GO:0015671(oxygen transport)	GO:0005833(hemoglobin complex)	GO:0005506(iron ion binding),GO:0019825(oxygen binding),GO:0020037(heme binding)	-
CAFS_CommonC_G_061366	Up	19	46	2.42105	1.27563	0.076689	1	-	-	GO:0005515(protein binding)	-
CAFS_CommonC_G_005627	Down	95	35	0.368421	-1.44057	0.0767166	1	GO:0006508(proteolysis)	GO:0031012(extracellular matrix)	GO:0004222(metalloendopeptidase activity),GO:0008237(metallopeptidase activity),GO:0008270(zinc ion binding)	-
CAFS_CommonC_G_037461	Up	12	31.14	2.595	1.37573	0.0770135	1	-	-	-	-
CAFS_CommonC_G_069871	Up	11.59	30.68	2.64711	1.40442	0.0770135	1	-	GO:0005622(intracellular)	GO:0005515(protein binding),GO:0008270(zinc ion binding)	-
CAFS_CommonC_G_055670	Up	23.33	55.37	2.37334	1.24692	0.077138	1	-	-	-	-
CAFS_CommonC_G_015643	Down	59	21	0.355932	-1.49033	0.077138	1	GO:0007154(cell communication)	GO:0016021(integral component of membrane)	-	-
CAFS_CommonC_G_007448	Down	77.8	29.14	0.37455	-1.41677	0.0775292	1	-	GO:0016021(integral component of membrane)	GO:0005515(protein binding)	-
CAFS_CommonC_G_075848	Down	124.94	47.89	0.383304	-1.38344	0.0776983	1	-	-	-	-
CAFS_CommonC_G_065969	Down	43	14	0.325581	-1.61891	0.0780562	1	-	-	-	K07192 FLOT; flotillin
CAFS_CommonC_G_086236	Down	43	14	0.325581	-1.61891	0.0780562	1	-	-	-	K03875 SKP2, FBXL1; F-box and leucine-rich repeat protein 1 (S-phase kinase-associated protein 2)
CAFS_CommonC_G_004867	Up	16	39	2.4375	1.2854	0.0780562	1	GO:0003333(amino acid transmembrane transport)	GO:0016020(membrane)	GO:0015171(amino acid transmembrane transporter activity)	-
CAFS_CommonC_G_089803	Up	16.06	38.92	2.42341	1.27704	0.0780562	1	-	-	GO:0046872(metal ion binding)	-
CAFS_CommonC_G_024987	Up	8.43	23.91	2.8363	1.50401	0.0781883	1	-	-	GO:0005515(protein binding),GO:0008270(zinc ion binding),GO:0046872(metal ion binding)	K06664 PEX2, PXMP3; peroxin-2
CAFS_CommonC_G_058698	Up	8.1	23.83	2.94198	1.55679	0.0781883	1	-	-	GO:0005515(protein binding)	-
CAFS_CommonC_G_088492	Up	8	24	3	1.58496	0.0781883	1	-	GO:0016021(integral component of membrane)	-	-
CAFS_CommonC_G_033121	Down	26	8	0.307692	-1.70044	0.0781883	1	-	-	-	-
CAFS_CommonC_G_035897	Down	26	8	0.307692	-1.70044	0.0781883	1	-	-	-	-
CAFS_CommonC_G_041953	Down	26	7.51	0.288846	-1.79163	0.0781883	1	-	-	GO:0005515(protein binding)	-
CAFS_CommonC_G_057159	Down	26	8	0.307692	-1.70044	0.0781883	1	GO:0007155(cell adhesion),GO:0007156(homophilic cell adhesion via plasma membrane adhesion molecules)	GO:0005886(plasma membrane),GO:0016020(membrane)	GO:0005509(calcium ion binding)	-
CAFS_CommonC_G_071349	Down	26	8	0.307692	-1.70044	0.0781883	1	GO:0006468(protein phosphorylation)	-	GO:0004672(protein kinase activity),GO:0004674(protein serine/threonine kinase activity),GO:0005524(ATP binding)	K13412 CPK; calcium-dependent protein kinase [EC:2.7.11.1]
CAFS_CommonC_G_072074	Down	26	8	0.307692	-1.70044	0.0781883	1	GO:0006366(transcription from RNA polymerase II promoter),GO:0006384(transcription initiation from RNA polymerase III promoter)	GO:0005634(nucleus)	GO:0003700(transcription factor activity, sequence-specific DNA binding)	-
CAFS_CommonC_G_074516	Down	26	8	0.307692	-1.70044	0.0781883	1	-	-	-	-
CAFS_CommonC_G_063845	Down	118	45	0.381356	-1.39079	0.0784603	1	-	-	GO:0005515(protein binding)	-
CAFS_CommonC_G_012487	Up	5	17	3.4	1.76553	0.078524	1	GO:0006184(obsolete GTP catabolic process),GO:0007165(signal transduction),GO:0007264(small GTPase mediated signal transduction),GO:0015031(protein transport)	GO:0005622(intracellular),GO:0016020(membrane)	GO:0005525(GTP binding)	K07208 RHEB; Ras homolog enriched in brain
CAFS_CommonC_G_019935	Up	5.02	17	3.38645	1.75978	0.078524	1	GO:0007166(cell surface receptor signaling pathway),GO:0007186(G-protein coupled receptor signaling pathway)	GO:0016020(membrane),GO:0016021(integral component of membrane)	GO:0004888(transmembrane signaling receptor activity),GO:0004930(G-protein coupled receptor activity)	-
CAFS_CommonC_G_022649	Up	5	17	3.4	1.76553	0.078524	1	-	-	-	K08517 SEC22; vesicle transport protein SEC22
CAFS_CommonC_G_029866	Up	5	17	3.4	1.76553	0.078524	1	GO:0006355(regulation of transcription, DNA-templated),GO:0006357(regulation of transcription from RNA polymerase II promoter)	-	GO:0003677(DNA binding),GO:0003700(transcription factor activity, sequence-specific DNA binding),GO:0043565(sequence-specific DNA binding)	-
CAFS_CommonC_G_054867	Up	5	17	3.4	1.76553	0.078524	1	GO:0007166(cell surface receptor signaling pathway),GO:0007186(G-protein coupled receptor signaling pathway)	GO:0016020(membrane),GO:0016021(integral component of membrane)	GO:0004888(transmembrane signaling receptor activity),GO:0004930(G-protein coupled receptor activity)	-
CAFS_CommonC_G_000217	Down	19	5	0.263158	-1.926	0.078524	1	-	-	-	-
CAFS_CommonC_G_000251	Down	19	5	0.263158	-1.926	0.078524	1	-	-	-	-
CAFS_CommonC_G_031645	Down	19	5	0.263158	-1.926	0.078524	1	GO:0006869(lipid transport),GO:0042157(lipoprotein metabolic process)	GO:0005576(extracellular region)	GO:0008289(lipid binding)	-
CAFS_CommonC_G_075426	Down	19	5	0.263158	-1.926	0.078524	1	-	-	-	-
CAFS_CommonC_G_076126	Down	19	5	0.263158	-1.926	0.078524	1	-	-	GO:0005515(protein binding)	-
CAFS_CommonC_G_077387	Down	19	5	0.263158	-1.926	0.078524	1	-	-	-	-
CAFS_CommonC_G_089059	Down	18.99	5.07	0.266983	-1.90518	0.078524	1	-	-	-	-
CAFS_CommonC_G_051537	Up	24	57	2.375	1.24793	0.0786252	1	-	-	-	-
CAFS_CommonC_G_054716	Down	61	22	0.360656	-1.47131	0.0786252	1	GO:0007264(small GTPase mediated signal transduction)	-	GO:0005525(GTP binding)	-
CAFS_CommonC_G_084470	Down	61	22	0.360656	-1.47131	0.0786252	1	GO:0008152(metabolic process)	-	GO:0003824(catalytic activity)	-
CAFS_CommonC_G_062751	Down	80	30	0.375	-1.41504	0.0786555	1	GO:0006508(proteolysis)	GO:0005578(proteinaceous extracellular matrix),GO:0031012(extracellular matrix)	GO:0004222(metalloendopeptidase activity),GO:0008237(metallopeptidase activity),GO:0008270(zinc ion binding)	-
CAFS_CommonC_G_009640	Down	71	26	0.366197	-1.44931	0.0786673	1	GO:0006468(protein phosphorylation)	-	GO:0004672(protein kinase activity),GO:0004674(protein serine/threonine kinase activity),GO:0005524(ATP binding)	K08794 CAMK1; calcium/calmodulin-dependent protein kinase I [EC:2.7.11.17]
CAFS_CommonC_G_090340	Down	70.52	26.09	0.369966	-1.43454	0.0786673	1	-	-	-	-
CAFS_CommonC_G_058892	Down	20106.5	8266.94	0.411157	-1.28224	0.0790336	1	-	GO:0005581(collagen trimer)	GO:0005201(extracellular matrix structural constituent),GO:0005515(protein binding)	-
CAFS_CommonC_G_065098	Up	94.3	200.82	2.12959	1.09057	0.0792858	1	-	-	GO:0003924(GTPase activity),GO:0005525(GTP binding)	-
CAFS_CommonC_G_084962	Up	6645	13681	2.05884	1.04183	0.0795375	1	-	-	-	-
CAFS_CommonC_G_016573	Down	35	11	0.314286	-1.66985	0.0797222	1	-	-	-	-
CAFS_CommonC_G_061469	Down	35	11	0.314286	-1.66985	0.0797222	1	-	-	-	-
CAFS_CommonC_G_072347	Up	13	33	2.53846	1.34395	0.0797222	1	-	-	-	-
CAFS_CommonC_G_017883	Up	33.4	75.92	2.27305	1.18463	0.079735	1	-	GO:0016020(membrane)	GO:0005044(scavenger receptor activity)	K13912 DMBT1; deleted in malignant brain tumors 1 protein
CAFS_CommonC_G_028977	Up	33	76	2.30303	1.20353	0.079735	1	-	-	-	-
CAFS_CommonC_G_023340	Down	73	27	0.369863	-1.43494	0.0798878	1	GO:0006468(protein phosphorylation),GO:0007165(signal transduction)	-	GO:0004672(protein kinase activity),GO:0004674(protein serine/threonine kinase activity),GO:0005524(ATP binding)	-
CAFS_CommonC_G_040307	Down	72.96	27.28	0.373904	-1.41926	0.0798878	1	-	-	GO:0005515(protein binding)	-
CAFS_CommonC_G_067161	Down	64.22	23	0.358144	-1.48139	0.080032	1	-	-	-	-
CAFS_CommonC_G_000279	Down	45	15	0.333333	-1.58496	0.0801106	1	-	-	-	-
CAFS_CommonC_G_011395	Down	45	15	0.333333	-1.58496	0.0801106	1	GO:0007155(cell adhesion)	GO:0016020(membrane)	GO:0005515(protein binding)	-
CAFS_CommonC_G_021217	Down	45	15	0.333333	-1.58496	0.0801106	1	-	-	GO:0005515(protein binding)	-
CAFS_CommonC_G_032761	Down	45	15	0.333333	-1.58496	0.0801106	1	GO:0006955(immune response)	GO:0016020(membrane)	GO:0005164(tumor necrosis factor receptor binding)	-
CAFS_CommonC_G_038230	Down	45	15	0.333333	-1.58496	0.0801106	1	GO:0055085(transmembrane transport)	GO:0016021(integral component of membrane)	-	-
CAFS_CommonC_G_082911	Up	21	50	2.38095	1.25154	0.0801345	1	-	-	-	-
CAFS_CommonC_G_063847	Down	5374.05	2216.09	0.412369	-1.27799	0.0804933	1	-	-	-	-
CAFS_CommonC_G_057366	Down	245	98	0.4	-1.32193	0.080587	1	-	-	GO:0005515(protein binding)	-
CAFS_CommonC_G_015546	Up	48	106	2.20833	1.14296	0.0808587	1	-	-	-	-
CAFS_CommonC_G_032635	Down	75.22	28.03	0.37264	-1.42414	0.0810523	1	-	-	-	-
CAFS_CommonC_G_015015	Down	66	24	0.363636	-1.45943	0.0813645	1	GO:0006468(protein phosphorylation),GO:0007169(transmembrane receptor protein tyrosine kinase signaling pathway)	GO:0016020(membrane)	GO:0004672(protein kinase activity),GO:0004713(protein tyrosine kinase activity),GO:0004714(transmembrane receptor protein tyrosine kinase activity),GO:0005524(ATP binding)	-
CAFS_CommonC_G_070858	Down	116.88	45	0.38501	-1.37703	0.0815938	1	GO:0006869(lipid transport)	-	GO:0005319(lipid transporter activity)	-
CAFS_CommonC_G_017695	Down	56	20	0.357143	-1.48543	0.0816969	1	GO:0007096(regulation of exit from mitosis)	GO:0005634(nucleus)	-	-
CAFS_CommonC_G_045302	Down	56	20	0.357143	-1.48543	0.0816969	1	GO:0006813(potassium ion transport)	GO:0016020(membrane)	GO:0015269(calcium-activated potassium channel activity)	-
CAFS_CommonC_G_051983	Down	56	20	0.357143	-1.48543	0.0816969	1	-	-	-	K16458 -
CAFS_CommonC_G_016265	Down	28	9	0.321429	-1.63743	0.0817032	1	-	-	GO:0008270(zinc ion binding)	-
CAFS_CommonC_G_021597	Down	28	9	0.321429	-1.63743	0.0817032	1	-	-	-	-
CAFS_CommonC_G_073801	Down	28	9	0.321429	-1.63743	0.0817032	1	GO:0038032(termination of G-protein coupled receptor signaling pathway)	-	-	-
CAFS_CommonC_G_045368	Down	200	80	0.4	-1.32193	0.0817792	1	-	GO:0016021(integral component of membrane)	-	-
CAFS_CommonC_G_075120	Down	107.47	40.59	0.377687	-1.40474	0.0819165	1	-	-	GO:0005525(GTP binding)	-
CAFS_CommonC_G_021584	Down	46.82	15.99	0.341521	-1.54995	0.0820098	1	-	-	-	-
CAFS_CommonC_G_085481	Down	47	16	0.340426	-1.55459	0.0820098	1	-	-	GO:0005515(protein binding)	-
CAFS_CommonC_G_047828	Down	37.01	12.09	0.326668	-1.6141	0.08217	1	GO:0006836(neurotransmitter transport)	GO:0016021(integral component of membrane)	GO:0005328(neurotransmitter:sodium symporter activity)	-
CAFS_CommonC_G_057920	Down	37.42	11.96	0.319615	-1.64559	0.08217	1	-	-	-	-
CAFS_CommonC_G_075998	Down	37	12	0.324324	-1.62449	0.08217	1	-	-	-	K12614 DDX6, RCK, DHH1; ATP-dependent RNA helicase DDX6/DHH1 [EC:3.6.4.13]
CAFS_CommonC_G_086054	Down	37	12	0.324324	-1.62449	0.08217	1	-	-	-	-
CAFS_CommonC_G_026325	Up	14	35	2.5	1.32193	0.08217	1	GO:0006508(proteolysis)	-	GO:0004252(serine-type endopeptidase activity)	-
CAFS_CommonC_G_044608	Up	14.42	35.37	2.45284	1.29446	0.08217	1	-	-	-	-
CAFS_CommonC_G_014239	Up	68.83	148.4	2.15604	1.10838	0.0822623	1	GO:0006412(translation)	GO:0005622(intracellular),GO:0005840(ribosome)	GO:0003735(structural constituent of ribosome)	-
CAFS_CommonC_G_043690	Up	164.76	344.37	2.09013	1.06359	0.0824761	1	-	-	GO:0005525(GTP binding)	-
CAFS_CommonC_G_071170	Up	65	139	2.13846	1.09657	0.0825549	1	-	-	-	-
CAFS_CommonC_G_070040	Up	27	62	2.2963	1.19931	0.0826284	1	-	GO:0016020(membrane)	GO:0005515(protein binding)	-
CAFS_CommonC_G_073947	Up	37.08	82	2.21143	1.14498	0.0827203	1	-	-	GO:0046872(metal ion binding)	-
CAFS_CommonC_G_004353	Down	579.68	237.6	0.409881	-1.28672	0.0828764	1	-	-	GO:0005515(protein binding),GO:0008191(metalloendopeptidase inhibitor activity)	-
CAFS_CommonC_G_041735	Down	1106.87	456.72	0.412623	-1.2771	0.0829021	1	-	GO:0005856(cytoskeleton)	GO:0005515(protein binding)	-
CAFS_CommonC_G_029944	Up	75.43	160.2	2.12382	1.08666	0.0829719	1	-	-	-	-
CAFS_CommonC_G_058931	Up	42	92	2.19048	1.13124	0.0831261	1	-	-	-	K03141 TFIIH1, GTF2H1, TFB1; transcription initiation factor TFIIH subunit 1
CAFS_CommonC_G_089671	Up	42.45	92.49	2.1788	1.12353	0.0831261	1	-	-	-	-
CAFS_CommonC_G_020196	Up	3	13	4.33333	2.11548	0.083497	1	-	-	-	-
CAFS_CommonC_G_061975	Up	3	13	4.33333	2.11548	0.083497	1	-	GO:0016021(integral component of membrane)	-	-
CAFS_CommonC_G_073855	Up	3.13	12.54	4.00639	2.0023	0.083497	1	-	-	-	-
CAFS_CommonC_G_080349	Up	3	13	4.33333	2.11548	0.083497	1	-	-	-	-
CAFS_CommonC_G_001505	Down	14	3	0.214286	-2.22239	0.083497	1	-	-	-	-
CAFS_CommonC_G_022000	Down	14	3	0.214286	-2.22239	0.083497	1	-	-	-	-
CAFS_CommonC_G_028718	Down	14	3	0.214286	-2.22239	0.083497	1	-	-	-	-
CAFS_CommonC_G_030976	Down	13.91	2.83	0.203451	-2.29725	0.083497	1	GO:0007186(G-protein coupled receptor signaling pathway)	GO:0016021(integral component of membrane)	GO:0004930(G-protein coupled receptor activity)	-
CAFS_CommonC_G_048077	Down	14	3	0.214286	-2.22239	0.083497	1	GO:0006915(apoptotic process)	GO:0005622(intracellular)	-	-
CAFS_CommonC_G_053024	Down	14	3	0.214286	-2.22239	0.083497	1	GO:0055085(transmembrane transport)	GO:0016021(integral component of membrane)	-	K13750 -
CAFS_CommonC_G_010272	Down	13	3	0.230769	-2.11548	0.083497	1	-	-	GO:0005515(protein binding)	-
CAFS_CommonC_G_021509	Down	13	3	0.230769	-2.11548	0.083497	1	-	-	-	K13345 PEX12, PAF3; peroxin-12
CAFS_CommonC_G_021964	Down	12.54	3.07	0.244817	-2.03023	0.083497	1	GO:0016337(single organismal cell-cell adhesion)	GO:0016020(membrane)	GO:0005515(protein binding)	-
CAFS_CommonC_G_026343	Down	13	3	0.230769	-2.11548	0.083497	1	-	-	-	-
CAFS_CommonC_G_028900	Down	13	3	0.230769	-2.11548	0.083497	1	-	GO:0005622(intracellular)	GO:0005515(protein binding),GO:0008270(zinc ion binding)	-
CAFS_CommonC_G_045754	Down	12.99	2.89	0.222479	-2.16826	0.083497	1	GO:0006810(transport)	-	GO:0005215(transporter activity),GO:0008289(lipid binding)	-
CAFS_CommonC_G_048599	Down	13	3	0.230769	-2.11548	0.083497	1	-	-	GO:0005515(protein binding)	-
CAFS_CommonC_G_057003	Down	13.12	3.28	0.25	-2	0.083497	1	-	-	-	-
CAFS_CommonC_G_060509	Down	13	3	0.230769	-2.11548	0.083497	1	-	-	GO:0005515(protein binding)	-
CAFS_CommonC_G_076808	Down	13	3	0.230769	-2.11548	0.083497	1	-	-	-	-
CAFS_CommonC_G_086189	Down	13	3	0.230769	-2.11548	0.083497	1	-	-	-	K09648 IMP2; mitochondrial inner membrane protease subunit 2 [EC:3.4.21.-]
CAFS_CommonC_G_088706	Down	13	3	0.230769	-2.11548	0.083497	1	-	-	GO:0005525(GTP binding)	-
CAFS_CommonC_G_090946	Down	13	3	0.230769	-2.11548	0.083497	1	-	-	GO:0005515(protein binding)	-
CAFS_CommonC_G_067244	Down	122.64	48.18	0.392857	-1.34792	0.0836743	1	-	-	-	-
CAFS_CommonC_G_073330	Down	123.25	47.83	0.388073	-1.3656	0.0836743	1	-	-	-	K11367 -
CAFS_CommonC_G_091370	Down	199	80	0.40201	-1.3147	0.0837016	1	-	-	GO:0004842(ubiquitin-protein transferase activity)	K10587 UBE3A, E6AP; ubiquitin-protein ligase E3 A [EC:2.3.2.26]
CAFS_CommonC_G_010149	Up	6	19	3.16667	1.66297	0.0837197	1	-	-	-	-
CAFS_CommonC_G_010540	Up	6	19	3.16667	1.66297	0.0837197	1	GO:0006874(cellular calcium ion homeostasis)	GO:0016021(integral component of membrane)	GO:0005219(ryanodine-sensitive calcium-release channel activity)	-
CAFS_CommonC_G_032483	Up	5.89	18.95	3.21732	1.68586	0.0837197	1	GO:0006468(protein phosphorylation)	-	GO:0004672(protein kinase activity),GO:0005524(ATP binding)	K13412 CPK; calcium-dependent protein kinase [EC:2.7.11.1]
CAFS_CommonC_G_052782	Down	21.07	6.32	0.299953	-1.73719	0.0837197	1	GO:0045454(cell redox homeostasis)	-	-	K09584 PDIA6, TXNDC7; protein disulfide-isomerase A6 [EC:5.3.4.1]
CAFS_CommonC_G_066272	Down	21	6	0.285714	-1.80735	0.0837197	1	-	-	GO:0005509(calcium ion binding),GO:0005515(protein binding)	-
CAFS_CommonC_G_068681	Down	21	6	0.285714	-1.80735	0.0837197	1	-	-	-	-
CAFS_CommonC_G_077520	Down	21.01	6	0.285578	-1.80804	0.0837197	1	GO:0007178(transmembrane receptor protein serine/threonine kinase signaling pathway)	GO:0016020(membrane)	GO:0004675(transmembrane receptor protein serine/threonine kinase activity),GO:0004702(receptor signaling protein serine/threonine kinase activity),GO:0005024(transforming growth factor beta-activated receptor activity),GO:0005524(ATP binding)	-
CAFS_CommonC_G_082979	Down	21	6	0.285714	-1.80735	0.0837197	1	GO:0006813(potassium ion transport),GO:0051260(protein homooligomerization)	GO:0008076(voltage-gated potassium channel complex)	GO:0005249(voltage-gated potassium channel activity),GO:0005515(protein binding)	-
CAFS_CommonC_G_024598	Down	48.89	17	0.347719	-1.524	0.0837705	1	-	-	GO:0005515(protein binding)	-
CAFS_CommonC_G_034216	Up	18.56	45.17	2.43373	1.28317	0.0837705	1	-	-	GO:0005515(protein binding)	-
CAFS_CommonC_G_016913	Down	166.71	65.56	0.393258	-1.34645	0.0837801	1	-	-	-	-
CAFS_CommonC_G_010269	Down	81.07	31.19	0.384729	-1.37808	0.0842446	1	GO:0007155(cell adhesion)	GO:0008305(integrin complex)	-	-
CAFS_CommonC_G_010669	Down	169	67	0.39645	-1.33479	0.084265	1	-	-	GO:0046983(protein dimerization activity)	-
CAFS_CommonC_G_023559	Up	14.77	36.97	2.50305	1.32369	0.084392	1	GO:0006259(DNA metabolic process)	-	GO:0003677(DNA binding),GO:0005524(ATP binding),GO:0008094(DNA-dependent ATPase activity)	K10871 RAD51L3, RAD51D; RAD51-like protein 3
CAFS_CommonC_G_047498	Up	15	37	2.46667	1.30256	0.084392	1	-	-	-	-
CAFS_CommonC_G_004755	Up	1	8	8	3	0.0844721	1	GO:0006355(regulation of transcription, DNA-templated)	-	GO:0003677(DNA binding),GO:0008270(zinc ion binding),GO:0043565(sequence-specific DNA binding)	K09370 ISL1; insulin gene enhancer protein ISL-1
CAFS_CommonC_G_006081	Up	1	8	8	3	0.0844721	1	-	-	-	-
CAFS_CommonC_G_019364	Up	1	7.91	7.91	2.98368	0.0844721	1	GO:0007186(G-protein coupled receptor signaling pathway)	GO:0005886(plasma membrane),GO:0016021(integral component of membrane)	GO:0004930(G-protein coupled receptor activity),GO:0004995(tachykinin receptor activity)	-
CAFS_CommonC_G_021333	Up	1	8	8	3	0.0844721	1	GO:0006355(regulation of transcription, DNA-templated)	-	GO:0003700(transcription factor activity, sequence-specific DNA binding),GO:0043565(sequence-specific DNA binding)	-
CAFS_CommonC_G_031927	Up	1	8	8	3	0.0844721	1	GO:0007186(G-protein coupled receptor signaling pathway)	GO:0016021(integral component of membrane)	GO:0004930(G-protein coupled receptor activity),GO:0004996(thyroid-stimulating hormone receptor activity),GO:0016500(protein-hormone receptor activity)	-
CAFS_CommonC_G_034670	Up	1	8	8	3	0.0844721	1	-	-	GO:0005515(protein binding)	-
CAFS_CommonC_G_039038	Up	1	8	8	3	0.0844721	1	-	-	GO:0004860(protein kinase inhibitor activity)	-
CAFS_CommonC_G_048940	Up	1	8	8	3	0.0844721	1	-	GO:0016020(membrane)	GO:0005509(calcium ion binding)	-
CAFS_CommonC_G_056208	Up	1	8	8	3	0.0844721	1	-	-	GO:0005515(protein binding)	-
CAFS_CommonC_G_060027	Up	1	8	8	3	0.0844721	1	-	-	-	-
CAFS_CommonC_G_062735	Up	1.15	7.6	6.6087	2.72437	0.0844721	1	-	-	-	-
CAFS_CommonC_G_070229	Up	1	8	8	3	0.0844721	1	-	-	GO:0008191(metalloendopeptidase inhibitor activity)	-
CAFS_CommonC_G_077369	Up	1	8	8	3	0.0844721	1	-	-	-	-
CAFS_CommonC_G_078388	Up	1	8	8	3	0.0844721	1	-	-	-	-
CAFS_CommonC_G_080014	Up	1	8	8	3	0.0844721	1	-	-	GO:0005515(protein binding)	-
CAFS_CommonC_G_087541	Up	0.61	7.55	12.377	3.6296	0.0844721	1	-	-	GO:0005515(protein binding)	-
CAFS_CommonC_G_088030	Up	1.01	8.02	7.94059	2.98925	0.0844721	1	-	-	GO:0005515(protein binding)	-
CAFS_CommonC_G_088693	Up	1	8	8	3	0.0844721	1	-	-	-	-
CAFS_CommonC_G_014132	Down	8	1	0.125	-3	0.0844721	1	-	-	-	-
CAFS_CommonC_G_027915	Down	7.8	1	0.128205	-2.96347	0.0844721	1	-	-	-	K09534 -
CAFS_CommonC_G_027969	Down	8	1	0.125	-3	0.0844721	1	-	-	GO:0016746(transferase activity, transferring acyl groups)	-
CAFS_CommonC_G_028434	Down	8	1	0.125	-3	0.0844721	1	-	-	GO:0005515(protein binding)	-
CAFS_CommonC_G_032174	Down	8	1	0.125	-3	0.0844721	1	-	-	-	K04715 E2.7.1.138, CERK; ceramide kinase [EC:2.7.1.138]
CAFS_CommonC_G_034503	Down	8	1	0.125	-3	0.0844721	1	GO:0006813(potassium ion transport)	GO:0016021(integral component of membrane)	GO:0005242(inward rectifier potassium channel activity),GO:0005515(protein binding)	-
CAFS_CommonC_G_035579	Down	7.9	1.11	0.140506	-2.83129	0.0844721	1	-	-	-	-
CAFS_CommonC_G_042537	Down	8	1	0.125	-3	0.0844721	1	-	-	GO:0005509(calcium ion binding),GO:0005515(protein binding)	-
CAFS_CommonC_G_046843	Down	8.35	1.15	0.137725	-2.86014	0.0844721	1	GO:0038032(termination of G-protein coupled receptor signaling pathway)	-	-	-
CAFS_CommonC_G_047101	Down	8	1	0.125	-3	0.0844721	1	-	-	GO:0005515(protein binding)	-
CAFS_CommonC_G_050228	Down	8	1	0.125	-3	0.0844721	1	-	GO:0016021(integral component of membrane)	-	-
CAFS_CommonC_G_052155	Down	8.04	1	0.124378	-3.0072	0.0844721	1	-	-	GO:0005515(protein binding)	-
CAFS_CommonC_G_052970	Down	8	1	0.125	-3	0.0844721	1	-	-	GO:0046983(protein dimerization activity)	-
CAFS_CommonC_G_062043	Down	8	1	0.125	-3	0.0844721	1	-	-	-	-
CAFS_CommonC_G_067570	Down	8	1	0.125	-3	0.0844721	1	GO:0007186(G-protein coupled receptor signaling pathway)	GO:0016021(integral component of membrane)	GO:0004930(G-protein coupled receptor activity),GO:0016520(growth hormone-releasing hormone receptor activity)	-
CAFS_CommonC_G_067610	Down	8	1	0.125	-3	0.0844721	1	GO:0007186(G-protein coupled receptor signaling pathway)	GO:0016021(integral component of membrane)	GO:0004930(G-protein coupled receptor activity)	-
CAFS_CommonC_G_076724	Down	8.22	1.01	0.122871	-3.02478	0.0844721	1	-	-	-	-
CAFS_CommonC_G_078040	Down	8	1	0.125	-3	0.0844721	1	GO:0006355(regulation of transcription, DNA-templated)	GO:0005634(nucleus)	GO:0003677(DNA binding),GO:0003700(transcription factor activity, sequence-specific DNA binding),GO:0043565(sequence-specific DNA binding)	-
CAFS_CommonC_G_089583	Down	7.96	1.12	0.140704	-2.82927	0.0844721	1	GO:0006355(regulation of transcription, DNA-templated)	-	GO:0003700(transcription factor activity, sequence-specific DNA binding),GO:0043565(sequence-specific DNA binding)	-
CAFS_CommonC_G_072453	Up	24.15	56.07	2.32174	1.21521	0.084547	1	GO:0007186(G-protein coupled receptor signaling pathway)	GO:0016021(integral component of membrane)	GO:0004930(G-protein coupled receptor activity)	-
CAFS_CommonC_G_086946	Down	60	22	0.366667	-1.44746	0.084547	1	-	GO:0005634(nucleus)	GO:0043565(sequence-specific DNA binding)	-
CAFS_CommonC_G_036103	Down	104	40	0.384615	-1.37851	0.0847173	1	-	-	-	-
CAFS_CommonC_G_036230	Up	10	28.04	2.804	1.48749	0.0847783	1	-	-	-	-
CAFS_CommonC_G_062041	Up	10	28	2.8	1.48543	0.0847783	1	-	-	-	-
CAFS_CommonC_G_001308	Up	11	28	2.54545	1.34792	0.0847783	1	-	-	-	-
CAFS_CommonC_G_024219	Up	11	27.61	2.51	1.32769	0.0847783	1	-	-	-	K13100 -
CAFS_CommonC_G_006454	Down	30.39	10.09	0.332017	-1.59067	0.0847783	1	-	-	-	-
CAFS_CommonC_G_017052	Down	30	10	0.333333	-1.58496	0.0847783	1	-	-	-	-
CAFS_CommonC_G_072050	Down	30	10	0.333333	-1.58496	0.0847783	1	-	-	GO:0005515(protein binding)	-
CAFS_CommonC_G_078555	Down	29.53	10.43	0.3532	-1.50144	0.0847783	1	-	-	-	-
CAFS_CommonC_G_080859	Down	116	45	0.387931	-1.36613	0.0848591	1	-	-	GO:0046872(metal ion binding)	-
CAFS_CommonC_G_015738	Down	72	27	0.375	-1.41504	0.0849699	1	-	-	-	-
CAFS_CommonC_G_052821	Down	72	26.94	0.374167	-1.41825	0.0849699	1	-	-	GO:0005515(protein binding)	K14319 RANGAP1; Ran GTPase-activating protein 1
CAFS_CommonC_G_025531	Up	34	77	2.26471	1.17932	0.0852188	1	-	-	-	K11108 RCL1; RNA 3'-terminal phosphate cyclase-like protein
CAFS_CommonC_G_042871	Up	33.89	76.56	2.25907	1.17573	0.0852188	1	GO:0055114(oxidation-reduction process)	-	GO:0003824(catalytic activity),GO:0016491(oxidoreductase activity)	K00088 guaB; IMP dehydrogenase [EC:1.1.1.205]
CAFS_CommonC_G_089119	Down	95	36	0.378947	-1.39993	0.0853734	1	-	-	-	-
CAFS_CommonC_G_089937	Down	95	36	0.378947	-1.39993	0.0853734	1	-	-	GO:0005515(protein binding)	-
CAFS_CommonC_G_052516	Down	51	18	0.352941	-1.5025	0.0854071	1	-	GO:0016020(membrane)	GO:0004896(cytokine receptor activity),GO:0005515(protein binding)	-
CAFS_CommonC_G_075673	Down	51	18	0.352941	-1.5025	0.0854071	1	-	-	-	-
CAFS_CommonC_G_083193	Down	51	18	0.352941	-1.5025	0.0854071	1	-	-	GO:0005509(calcium ion binding),GO:0005515(protein binding)	-
CAFS_CommonC_G_000824	Up	20	47	2.35	1.23266	0.0854071	1	-	-	GO:0003676(nucleic acid binding)	K12900 FUSIP1; FUS-interacting serine-arginine-rich protein 1
CAFS_CommonC_G_066966	Down	118.3	45.76	0.386813	-1.37029	0.0855398	1	GO:0006468(protein phosphorylation),GO:0007169(transmembrane receptor protein tyrosine kinase signaling pathway)	GO:0016020(membrane)	GO:0004672(protein kinase activity),GO:0004713(protein tyrosine kinase activity),GO:0004714(transmembrane receptor protein tyrosine kinase activity),GO:0005515(protein binding),GO:0005524(ATP binding)	K14510 CTR1; serine/threonine-protein kinase CTR1 [EC:2.7.11.1]
CAFS_CommonC_G_015897	Up	430.62	879.27	2.04187	1.02989	0.0855727	1	GO:0006334(nucleosome assembly)	GO:0000786(nucleosome),GO:0005634(nucleus)	GO:0003677(DNA binding)	K11275 -
CAFS_CommonC_G_027831	Down	403.68	165.91	0.410994	-1.28281	0.0856406	1	GO:0009968(negative regulation of signal transduction)	GO:0005737(cytoplasm)	-	-
CAFS_CommonC_G_086479	Up	25.03	58	2.31722	1.21239	0.08585	1	-	-	GO:0005509(calcium ion binding),GO:0005515(protein binding)	-
CAFS_CommonC_G_028660	Down	74.16	28.42	0.383225	-1.38373	0.0860563	1	GO:0007155(cell adhesion),GO:0007156(homophilic cell adhesion via plasma membrane adhesion molecules)	GO:0005886(plasma membrane),GO:0016020(membrane)	GO:0005509(calcium ion binding)	-
CAFS_CommonC_G_061312	Up	36	79	2.19444	1.13386	0.0861525	1	-	-	GO:0005515(protein binding)	-
CAFS_CommonC_G_089857	Down	85	33	0.388235	-1.365	0.0861525	1	GO:0070588(calcium ion transmembrane transport)	GO:0016020(membrane)	GO:0005262(calcium channel activity)	-
CAFS_CommonC_G_013965	Up	41.08	88.72	2.15969	1.11082	0.0861932	1	-	-	GO:0004797(thymidine kinase activity),GO:0005524(ATP binding)	K00857 tdk, TK; thymidine kinase [EC:2.7.1.21]
CAFS_CommonC_G_015579	Down	41.62	13.88	0.333494	-1.58427	0.0864175	1	-	-	-	-
CAFS_CommonC_G_028103	Down	42	14	0.333333	-1.58496	0.0864175	1	-	-	-	-
CAFS_CommonC_G_052660	Down	42.1	14	0.332542	-1.58839	0.0864175	1	-	-	-	K01081 E3.1.3.5; 5'-nucleotidase [EC:3.1.3.5]
CAFS_CommonC_G_079280	Down	42	14	0.333333	-1.58496	0.0864175	1	GO:0006468(protein phosphorylation),GO:0007165(signal transduction)	-	GO:0004674(protein serine/threonine kinase activity),GO:0005096(GTPase activator activity)	-
CAFS_CommonC_G_011285	Up	16.15	38.11	2.35975	1.23864	0.0864175	1	-	-	GO:0005515(protein binding)	-
CAFS_CommonC_G_044616	Down	179	72	0.402235	-1.31389	0.0865457	1	-	-	GO:0005515(protein binding)	-
CAFS_CommonC_G_030563	Down	53.37	18.73	0.350946	-1.51068	0.086932	1	GO:0008152(metabolic process)	-	GO:0016758(transferase activity, transferring hexosyl groups)	K00699 UGT; glucuronosyltransferase [EC:2.4.1.17]
CAFS_CommonC_G_041053	Down	53	19	0.358491	-1.47999	0.086932	1	-	-	-	-
CAFS_CommonC_G_008483	Down	65	24	0.369231	-1.43741	0.0870806	1	-	-	-	-
CAFS_CommonC_G_064075	Down	65	24	0.369231	-1.43741	0.0870806	1	-	-	GO:0005509(calcium ion binding)	-
CAFS_CommonC_G_059430	Up	12	30	2.5	1.32193	0.0874894	1	-	-	GO:0005515(protein binding),GO:0008270(zinc ion binding),GO:0046872(metal ion binding)	-
CAFS_CommonC_G_090921	Up	970	1961.47	2.02213	1.01588	0.0875905	1	GO:0006457(protein folding),GO:0006950(response to stress)	-	GO:0005524(ATP binding),GO:0051082(unfolded protein binding)	K09487 HSP90B, TRA1; heat shock protein 90kDa beta
CAFS_CommonC_G_055090	Down	149	59	0.395973	-1.33653	0.087752	1	GO:0005975(carbohydrate metabolic process)	-	GO:0004553(hydrolase activity, hydrolyzing O-glycosyl compounds)	-
CAFS_CommonC_G_078759	Down	733	305	0.416098	-1.265	0.0877982	1	GO:0070588(calcium ion transmembrane transport)	GO:0016020(membrane)	GO:0005262(calcium channel activity),GO:0005515(protein binding)	K12169 -
CAFS_CommonC_G_085345	Down	136.58	55.09	0.403353	-1.30988	0.0879009	1	-	-	GO:0004222(metalloendopeptidase activity)	-
CAFS_CommonC_G_047380	Up	7	21	3	1.58496	0.0880012	1	GO:0006810(transport),GO:0055085(transmembrane transport)	GO:0005743(mitochondrial inner membrane)	GO:0005215(transporter activity)	K05863 SLC25A4S, ANT; solute carrier family 25 (mitochondrial adenine nucleotide translocator), member 4/5/6/31
CAFS_CommonC_G_050581	Up	7	21	3	1.58496	0.0880012	1	-	-	-	-
CAFS_CommonC_G_001026	Down	22.6	7.17	0.317257	-1.65628	0.0880012	1	-	-	-	-
CAFS_CommonC_G_005030	Down	23.02	7	0.304083	-1.71746	0.0880012	1	-	-	GO:0005515(protein binding)	-
CAFS_CommonC_G_015163	Down	22.68	7.16	0.315697	-1.66339	0.0880012	1	-	-	-	-
CAFS_CommonC_G_075374	Down	23	7	0.304348	-1.71621	0.0880012	1	-	-	-	-
CAFS_CommonC_G_014962	Down	67	25	0.373134	-1.42223	0.0882445	1	GO:0006508(proteolysis)	GO:0016020(membrane)	GO:0004222(metalloendopeptidase activity),GO:0005515(protein binding),GO:0008237(metallopeptidase activity),GO:0008270(zinc ion binding)	-
CAFS_CommonC_G_010678	Down	44	15	0.340909	-1.55254	0.0882712	1	-	GO:0016021(integral component of membrane)	-	-
CAFS_CommonC_G_066193	Down	44	15	0.340909	-1.55254	0.0882712	1	-	-	-	K10728 -
CAFS_CommonC_G_041954	Down	55	20	0.363636	-1.45943	0.0883561	1	-	-	GO:0004842(ubiquitin-protein transferase activity)	-
CAFS_CommonC_G_051535	Up	22	51	2.31818	1.21299	0.0883561	1	-	-	-	-
CAFS_CommonC_G_065647	Up	22	51	2.31818	1.21299	0.0883561	1	-	-	-	-
CAFS_CommonC_G_004663	Down	305	126	0.413115	-1.27539	0.0890916	1	-	-	-	-
CAFS_CommonC_G_059412	Down	105	41	0.390476	-1.35669	0.0891926	1	-	-	-	-
CAFS_CommonC_G_078899	Up	45	97	2.15556	1.10806	0.0891926	1	-	-	GO:0005515(protein binding)	-
CAFS_CommonC_G_090503	Down	130	52	0.4	-1.32193	0.0892299	1	-	-	GO:0005515(protein binding)	-
CAFS_CommonC_G_051166	Down	69	26	0.376812	-1.40808	0.0893469	1	GO:0010506(regulation of autophagy)	GO:0005615(extracellular space)	-	-
CAFS_CommonC_G_086098	Down	69.07	26.05	0.377154	-1.40678	0.0893469	1	-	-	GO:0005509(calcium ion binding),GO:0005515(protein binding)	-
CAFS_CommonC_G_053072	Up	23	53	2.30435	1.20436	0.089689	1	-	-	-	-
CAFS_CommonC_G_076770	Down	57	21	0.368421	-1.44057	0.089689	1	GO:0008152(metabolic process)	-	GO:0003824(catalytic activity)	K10527 MFP2; enoyl-CoA hydratase/3-hydroxyacyl-CoA dehydrogenase [EC:4.2.1.17 1.1.1.35 1.1.1.211]
CAFS_CommonC_G_051057	Down	157	63	0.401274	-1.31734	0.0896928	1	-	-	GO:0005515(protein binding)	-
CAFS_CommonC_G_071305	Up	46.02	99.46	2.16123	1.11186	0.0898795	1	-	-	GO:0005515(protein binding)	-
CAFS_CommonC_G_001771	Down	34.44	11	0.319396	-1.64658	0.0898965	1	-	-	-	K18598 -
CAFS_CommonC_G_013022	Down	33.97	11	0.323815	-1.62676	0.0898965	1	GO:0006468(protein phosphorylation),GO:0007178(transmembrane receptor protein serine/threonine kinase signaling pathway)	GO:0016020(membrane)	GO:0004672(protein kinase activity),GO:0004674(protein serine/threonine kinase activity),GO:0004675(transmembrane receptor protein serine/threonine kinase activity),GO:0004702(receptor signaling protein serine/threonine kinase activity),GO:0005024(transforming growth factor beta-activated receptor activity),GO:0005524(ATP binding)	K13429 CERK1; chitin elicitor receptor kinase 1
CAFS_CommonC_G_049850	Down	34.05	10.61	0.311601	-1.68223	0.0898965	1	GO:0009395(phospholipid catabolic process)	-	GO:0004620(phospholipase activity)	K16342 PLA2G4, CPLA2; cytosolic phospholipase A2 [EC:3.1.1.4]
CAFS_CommonC_G_038870	Up	12.96	31.99	2.46836	1.30356	0.0898965	1	-	-	GO:0046872(metal ion binding)	-
CAFS_CommonC_G_021023	Down	4979	2104	0.422575	-1.24272	0.0899604	1	-	-	-	-
CAFS_CommonC_G_042802	Down	45.98	16	0.347977	-1.52293	0.0899738	1	-	-	GO:0003676(nucleic acid binding),GO:0008270(zinc ion binding),GO:0046872(metal ion binding)	-
CAFS_CommonC_G_076545	Up	17.61	42.3	2.40204	1.26426	0.0899738	1	-	-	GO:0046872(metal ion binding)	-
CAFS_CommonC_G_038239	Down	198	81	0.409091	-1.28951	0.0901272	1	-	-	-	-
CAFS_CommonC_G_002865	Down	121	48	0.396694	-1.3339	0.0901348	1	-	-	GO:0005515(protein binding)	-
CAFS_CommonC_G_043187	Down	109	43	0.394495	-1.34192	0.0905436	1	-	-	-	K17968 -
CAFS_CommonC_G_083253	Down	108.61	43	0.395912	-1.33675	0.0905436	1	-	-	GO:0016773(phosphotransferase activity, alcohol group as acceptor)	K00922 PIK3C; phosphatidylinositol-4,5-bisphosphate 3-kinase [EC:2.7.1.153]
CAFS_CommonC_G_073448	Up	83	174	2.09639	1.0679	0.0907766	1	-	-	GO:0008440(inositol-1,4,5-trisphosphate 3-kinase activity)	-
CAFS_CommonC_G_048613	Down	59.22	22	0.371496	-1.42858	0.0909391	1	-	-	GO:0046872(metal ion binding)	-
CAFS_CommonC_G_075034	Down	59.01	22.23	0.376716	-1.40845	0.0909391	1	GO:0006355(regulation of transcription, DNA-templated),GO:0043401(steroid hormone mediated signaling pathway)	GO:0005634(nucleus)	GO:0003677(DNA binding),GO:0003700(transcription factor activity, sequence-specific DNA binding),GO:0003707(steroid hormone receptor activity),GO:0008270(zinc ion binding),GO:0043565(sequence-specific DNA binding)	-
CAFS_CommonC_G_005494	Up	4	14	3.5	1.80735	0.0910982	1	GO:0006471(protein ADP-ribosylation)	-	GO:0003956(NAD(P)+-protein-arginine ADP-ribosyltransferase activity)	-
CAFS_CommonC_G_023926	Up	3.77	14.1	3.74005	1.90306	0.0910982	1	-	GO:0005622(intracellular)	GO:0005515(protein binding),GO:0008270(zinc ion binding)	-
CAFS_CommonC_G_038911	Up	4	14	3.5	1.80735	0.0910982	1	-	-	GO:0005515(protein binding)	-
CAFS_CommonC_G_060912	Up	4	14	3.5	1.80735	0.0910982	1	GO:0006139(nucleobase-containing compound metabolic process)	-	GO:0003676(nucleic acid binding),GO:0008408(3'-5' exonuclease activity)	K18740 -
CAFS_CommonC_G_073890	Up	3.7	14	3.78378	1.91983	0.0910982	1	-	-	-	-
CAFS_CommonC_G_080220	Up	3.97	14.45	3.6398	1.86386	0.0910982	1	GO:0006486(protein glycosylation)	GO:0016020(membrane)	GO:0008417(fucosyltransferase activity)	K00753 E2.4.1.214; glycoprotein 3-alpha-L-fucosyltransferase [EC:2.4.1.214]
CAFS_CommonC_G_000385	Down	16.09	3.98	0.247359	-2.01532	0.0910982	1	-	-	GO:0005515(protein binding)	-
CAFS_CommonC_G_005828	Down	16	4	0.25	-2	0.0910982	1	-	-	-	-
CAFS_CommonC_G_009925	Down	16	4	0.25	-2	0.0910982	1	-	-	-	-
CAFS_CommonC_G_015185	Down	16	4	0.25	-2	0.0910982	1	-	-	-	-
CAFS_CommonC_G_019789	Down	16	4	0.25	-2	0.0910982	1	GO:0007186(G-protein coupled receptor signaling pathway)	GO:0016021(integral component of membrane)	GO:0004930(G-protein coupled receptor activity)	-
CAFS_CommonC_G_028579	Down	16.34	4.02	0.246022	-2.02314	0.0910982	1	-	-	-	-
CAFS_CommonC_G_030978	Down	16	4	0.25	-2	0.0910982	1	-	-	-	-
CAFS_CommonC_G_031237	Down	16	4	0.25	-2	0.0910982	1	-	-	-	-
CAFS_CommonC_G_044313	Down	16	4	0.25	-2	0.0910982	1	-	-	-	-
CAFS_CommonC_G_048993	Down	16	4	0.25	-2	0.0910982	1	-	-	-	-
CAFS_CommonC_G_053840	Down	16	4	0.25	-2	0.0910982	1	GO:0006508(proteolysis)	-	GO:0004222(metalloendopeptidase activity),GO:0008237(metallopeptidase activity),GO:0008270(zinc ion binding)	-
CAFS_CommonC_G_066704	Down	15.89	4	0.251731	-1.99005	0.0910982	1	-	-	GO:0005515(protein binding)	-
CAFS_CommonC_G_091380	Down	16	4	0.25	-2	0.0910982	1	-	-	GO:0003676(nucleic acid binding),GO:0003723(RNA binding)	K14944 -
CAFS_CommonC_G_030720	Down	285	118	0.414035	-1.27218	0.0913455	1	-	-	-	K00121 frmA, ADH5, adhC; S-(hydroxymethyl)glutathione dehydrogenase / alcohol dehydrogenase [EC:1.1.1.284 1.1.1.1]
CAFS_CommonC_G_004343	Up	60.36	128.46	2.12823	1.08965	0.0913681	1	-	-	-	-
CAFS_CommonC_G_064778	Down	73	28	0.383562	-1.38247	0.0913856	1	GO:0008152(metabolic process)	-	GO:0003824(catalytic activity)	K05607 AUH; methylglutaconyl-CoA hydratase [EC:4.2.1.18]
CAFS_CommonC_G_028070	Down	797.53	335.74	0.420975	-1.24819	0.0914326	1	-	GO:0016459(myosin complex)	GO:0003774(motor activity),GO:0005515(protein binding),GO:0005524(ATP binding)	K10357 -
CAFS_CommonC_G_002343	Up	8	23	2.875	1.52356	0.0915827	1	-	-	-	-
CAFS_CommonC_G_010973	Up	8.23	22.96	2.78979	1.48016	0.0915827	1	-	-	GO:0020037(heme binding)	-
CAFS_CommonC_G_027415	Up	8	23	2.875	1.52356	0.0915827	1	-	-	-	-
CAFS_CommonC_G_081775	Up	8	23	2.875	1.52356	0.0915827	1	-	-	-	-
CAFS_CommonC_G_088484	Up	7.96	22.68	2.84925	1.51058	0.0915827	1	-	-	-	-
CAFS_CommonC_G_005670	Down	25	8	0.32	-1.64386	0.0915827	1	GO:0006470(protein dephosphorylation),GO:0016311(dephosphorylation)	-	GO:0004725(protein tyrosine phosphatase activity),GO:0016791(phosphatase activity)	-
CAFS_CommonC_G_035145	Down	24.72	8	0.323625	-1.62761	0.0915827	1	-	GO:0016020(membrane)	GO:0003824(catalytic activity)	K04716 SGPP1; sphingosine-1-phosphate phosphatase 1 [EC:3.1.3.-]
CAFS_CommonC_G_040586	Down	25	8	0.32	-1.64386	0.0915827	1	-	-	-	-
CAFS_CommonC_G_043312	Down	25	8	0.32	-1.64386	0.0915827	1	-	-	-	-
CAFS_CommonC_G_067642	Up	37	80	2.16216	1.11247	0.0916142	1	-	-	GO:0005515(protein binding)	-
CAFS_CommonC_G_021441	Up	68	142	2.08824	1.06228	0.0918784	1	-	-	GO:0003924(GTPase activity),GO:0005525(GTP binding)	-
CAFS_CommonC_G_001305	Down	35.99	11.92	0.331203	-1.59421	0.0920471	1	-	-	-	-
CAFS_CommonC_G_008597	Down	36	12	0.333333	-1.58496	0.0920471	1	GO:0006281(DNA repair)	-	GO:0004518(nuclease activity)	K04799 FEN1, RAD2; flap endonuclease-1 [EC:3.-.-.-]
CAFS_CommonC_G_011025	Down	36.01	12	0.333241	-1.58536	0.0920471	1	-	-	GO:0046872(metal ion binding)	-
CAFS_CommonC_G_021471	Down	36	12	0.333333	-1.58496	0.0920471	1	-	-	-	-
CAFS_CommonC_G_029792	Down	35.5	12.34	0.347606	-1.52448	0.0920471	1	-	-	-	-
CAFS_CommonC_G_047086	Down	36.26	12	0.330943	-1.59534	0.0920471	1	-	GO:0000139(Golgi membrane),GO:0016020(membrane)	-	K06816 GLG1, ESL1; golgi apparatus protein 1
CAFS_CommonC_G_065125	Down	36	11.96	0.332222	-1.58978	0.0920471	1	-	-	GO:0046872(metal ion binding)	-
CAFS_CommonC_G_074568	Down	36	12	0.333333	-1.58496	0.0920471	1	-	-	GO:0005515(protein binding)	-
CAFS_CommonC_G_035595	Up	13.54	34	2.51108	1.32831	0.0920471	1	-	-	-	-
CAFS_CommonC_G_088449	Up	14	34	2.42857	1.28011	0.0920471	1	-	-	-	-
CAFS_CommonC_G_073612	Down	61	23	0.377049	-1.40718	0.0921138	1	-	-	-	-
CAFS_CommonC_G_021256	Down	75	28.58	0.381067	-1.39188	0.0923299	1	-	-	-	-
CAFS_CommonC_G_029176	Down	116	46.19	0.39819	-1.32847	0.0924101	1	GO:0035556(intracellular signal transduction)	GO:0016020(membrane)	-	-
CAFS_CommonC_G_006011	Down	102.3	39.71	0.388172	-1.36523	0.0924221	1	GO:0006810(transport),GO:0055085(transmembrane transport)	GO:0016021(integral component of membrane)	GO:0005524(ATP binding),GO:0042626(ATPase activity, coupled to transmembrane movement of substances)	-
CAFS_CommonC_G_033489	Up	44	94.24	2.14182	1.09884	0.0924221	1	-	-	-	-
CAFS_CommonC_G_052603	Down	713	300	0.420757	-1.24894	0.0925068	1	-	-	-	-
CAFS_CommonC_G_025248	Down	268.7	111.12	0.413547	-1.27388	0.0926285	1	-	-	-	-
CAFS_CommonC_G_000359	Down	185.15	76.28	0.41199	-1.27932	0.0926331	1	-	-	GO:0005515(protein binding)	-
CAFS_CommonC_G_073321	Down	201	82	0.40796	-1.2935	0.0929198	1	GO:0006470(protein dephosphorylation),GO:0016311(dephosphorylation)	-	GO:0004725(protein tyrosine phosphatase activity),GO:0008138(protein tyrosine/serine/threonine phosphatase activity),GO:0016791(phosphatase activity)	K14165 -
CAFS_CommonC_G_062665	Down	104.14	41.1	0.394661	-1.34131	0.0930819	1	-	-	-	-
CAFS_CommonC_G_050333	Down	626.35	263.9	0.42133	-1.24698	0.0930863	1	-	-	GO:0005515(protein binding)	-
CAFS_CommonC_G_065838	Up	26	59	2.26923	1.1822	0.0932195	1	-	-	GO:0008146(sulfotransferase activity)	-
CAFS_CommonC_G_086681	Down	63.53	24.13	0.379821	-1.39661	0.0932195	1	-	-	-	-
CAFS_CommonC_G_091755	Down	232.02	96.38	0.415395	-1.26744	0.0933745	1	-	-	-	-
CAFS_CommonC_G_044871	Down	120	48	0.4	-1.32193	0.0935591	1	-	-	-	K16803 -
CAFS_CommonC_G_071001	Down	162.73	65.64	0.403368	-1.30983	0.0935979	1	-	-	-	-
CAFS_CommonC_G_076786	Down	191.6	79.17	0.413205	-1.27507	0.0937064	1	GO:0006024(glycosaminoglycan biosynthetic process),GO:0015012(heparan sulfate proteoglycan biosynthetic process)	GO:0016021(integral component of membrane)	-	-
CAFS_CommonC_G_087243	Down	148.83	60.04	0.403413	-1.30967	0.0937446	1	-	-	GO:0005515(protein binding)	-
CAFS_CommonC_G_043243	Up	408.13	815.84	1.99897	0.999257	0.0937815	1	-	-	-	-
CAFS_CommonC_G_056272	Down	177.99	73	0.410135	-1.28583	0.0938455	1	-	-	GO:0005515(protein binding)	-
CAFS_CommonC_G_009619	Down	39.2	13	0.331633	-1.59234	0.0939796	1	-	-	GO:0005515(protein binding)	-
CAFS_CommonC_G_049379	Down	39	13	0.333333	-1.58496	0.0939796	1	-	-	-	-
CAFS_CommonC_G_088485	Down	39.11	12.51	0.319867	-1.64446	0.0939796	1	-	-	-	-
CAFS_CommonC_G_070771	Down	38.48	12.85	0.33394	-1.58234	0.0939796	1	-	-	-	-
CAFS_CommonC_G_081218	Down	38	13	0.342105	-1.54749	0.0939796	1	GO:0034080(CENP-A containing nucleosome assembly)	GO:0000775(chromosome, centromeric region)	-	-
CAFS_CommonC_G_001241	Up	1	5	5	2.32193	0.0942029	1	-	-	-	-
CAFS_CommonC_G_005539	Up	1	5	5	2.32193	0.0942029	1	-	-	-	-
CAFS_CommonC_G_009220	Up	1	5	5	2.32193	0.0942029	1	-	GO:0005923(bicellular tight junction),GO:0016021(integral component of membrane)	GO:0005198(structural molecule activity)	-
CAFS_CommonC_G_009780	Up	1	5	5	2.32193	0.0942029	1	-	-	GO:0005102(receptor binding),GO:0008083(growth factor activity)	-
CAFS_CommonC_G_009934	Up	1	5	5	2.32193	0.0942029	1	GO:0006939(smooth muscle contraction),GO:0007186(G-protein coupled receptor signaling pathway),GO:0007268(synaptic transmission),GO:0007623(circadian rhythm),GO:0042310(vasoconstriction)	GO:0005887(integral component of plasma membrane),GO:0016021(integral component of membrane)	GO:0004930(G-protein coupled receptor activity),GO:0004993(G-protein coupled serotonin receptor activity)	-
CAFS_CommonC_G_013277	Up	1	5.25	5.25	2.39232	0.0942029	1	-	GO:0005737(cytoplasm),GO:0005856(cytoskeleton),GO:0019898(extrinsic component of membrane)	GO:0008092(cytoskeletal protein binding)	-
CAFS_CommonC_G_018341	Up	1	5.01	5.01	2.32481	0.0942029	1	-	-	GO:0005515(protein binding)	-
CAFS_CommonC_G_018489	Up	1	5	5	2.32193	0.0942029	1	-	-	-	-
CAFS_CommonC_G_019121	Up	1	5	5	2.32193	0.0942029	1	-	-	-	-
CAFS_CommonC_G_024667	Up	1	5	5	2.32193	0.0942029	1	-	-	GO:0030246(carbohydrate binding)	-
CAFS_CommonC_G_025473	Up	1	4.95	4.95	2.30743	0.0942029	1	GO:0006355(regulation of transcription, DNA-templated)	-	GO:0003677(DNA binding),GO:0043565(sequence-specific DNA binding)	-
CAFS_CommonC_G_025923	Up	1	5	5	2.32193	0.0942029	1	-	-	-	-
CAFS_CommonC_G_027134	Up	1	5.16	5.16	2.36737	0.0942029	1	-	GO:0031012(extracellular matrix)	GO:0004222(metalloendopeptidase activity)	-
CAFS_CommonC_G_027666	Up	1	5	5	2.32193	0.0942029	1	-	-	GO:0046872(metal ion binding)	-
CAFS_CommonC_G_028583	Up	1	5.41	5.41	2.43563	0.0942029	1	GO:0007186(G-protein coupled receptor signaling pathway)	GO:0016021(integral component of membrane)	GO:0004930(G-protein coupled receptor activity),GO:0004984(olfactory receptor activity)	-
CAFS_CommonC_G_030919	Up	1	5	5	2.32193	0.0942029	1	-	-	GO:0005515(protein binding)	-
CAFS_CommonC_G_031093	Up	1	4.89	4.89	2.28983	0.0942029	1	-	-	GO:0005515(protein binding)	-
CAFS_CommonC_G_031176	Up	1	5	5	2.32193	0.0942029	1	GO:0006508(proteolysis)	GO:0005622(intracellular)	GO:0004198(calcium-dependent cysteine-type endopeptidase activity)	-
CAFS_CommonC_G_032448	Up	1	5	5	2.32193	0.0942029	1	GO:0007154(cell communication)	GO:0005922(connexon complex)	-	-
CAFS_CommonC_G_034571	Up	1	5.14	5.14	2.36177	0.0942029	1	GO:0009311(oligosaccharide metabolic process)	-	GO:0004573(mannosyl-oligosaccharide glucosidase activity)	K01228 GCS1; mannosyl-oligosaccharide glucosidase [EC:3.2.1.106]
CAFS_CommonC_G_034710	Up	1	5	5	2.32193	0.0942029	1	-	-	GO:0005515(protein binding)	-
CAFS_CommonC_G_035808	Up	1	5	5	2.32193	0.0942029	1	GO:0006508(proteolysis)	-	GO:0004252(serine-type endopeptidase activity)	-
CAFS_CommonC_G_037467	Up	1	5	5	2.32193	0.0942029	1	GO:0006468(protein phosphorylation)	-	GO:0004672(protein kinase activity),GO:0005524(ATP binding)	K04424 ZAK, MLTK; sterile alpha motif and leucine zipper containing kinase AZK [EC:2.7.11.25]
CAFS_CommonC_G_045861	Up	1	5	5	2.32193	0.0942029	1	-	GO:0016020(membrane)	GO:0005044(scavenger receptor activity)	K13912 DMBT1; deleted in malignant brain tumors 1 protein
CAFS_CommonC_G_045974	Up	1	4.95	4.95	2.30743	0.0942029	1	GO:0007166(cell surface receptor signaling pathway),GO:0007186(G-protein coupled receptor signaling pathway)	GO:0016020(membrane),GO:0016021(integral component of membrane)	GO:0004888(transmembrane signaling receptor activity),GO:0004930(G-protein coupled receptor activity)	-
CAFS_CommonC_G_049441	Up	1	5	5	2.32193	0.0942029	1	GO:0006939(smooth muscle contraction),GO:0007186(G-protein coupled receptor signaling pathway),GO:0046883(regulation of hormone secretion),GO:0050795(regulation of behavior)	GO:0005887(integral component of plasma membrane),GO:0016021(integral component of membrane),GO:0043198(dendritic shaft)	GO:0004930(G-protein coupled receptor activity),GO:0004993(G-protein coupled serotonin receptor activity)	-
CAFS_CommonC_G_050275	Up	1	5	5	2.32193	0.0942029	1	-	-	-	K11434 PRMT1; type I protein arginine methyltransferase [EC:2.1.1.319]
CAFS_CommonC_G_054678	Up	1	4.62	4.62	2.20789	0.0942029	1	-	-	-	-
CAFS_CommonC_G_055444	Up	1	5	5	2.32193	0.0942029	1	GO:0006355(regulation of transcription, DNA-templated)	-	GO:0003677(DNA binding),GO:0043565(sequence-specific DNA binding)	-
CAFS_CommonC_G_059102	Up	1	5	5	2.32193	0.0942029	1	-	-	GO:0005525(GTP binding)	-
CAFS_CommonC_G_062853	Up	1	4.52	4.52	2.17632	0.0942029	1	-	-	GO:0005515(protein binding)	-
CAFS_CommonC_G_063989	Up	1	5	5	2.32193	0.0942029	1	-	-	-	K03020 RPC19, POLR1D; DNA-directed RNA polymerases I and III subunit RPAC2
CAFS_CommonC_G_065072	Up	1	4.99	4.99	2.31904	0.0942029	1	-	-	-	-
CAFS_CommonC_G_065288	Up	1	5	5	2.32193	0.0942029	1	-	-	GO:0005515(protein binding)	-
CAFS_CommonC_G_066133	Up	1	5	5	2.32193	0.0942029	1	-	GO:0016020(membrane)	-	-
CAFS_CommonC_G_067511	Up	1	5	5	2.32193	0.0942029	1	-	-	-	K00710 GALNT; polypeptide N-acetylgalactosaminyltransferase [EC:2.4.1.41]
CAFS_CommonC_G_068091	Up	1	5.01	5.01	2.32481	0.0942029	1	-	-	GO:0005515(protein binding),GO:0016757(transferase activity, transferring glycosyl groups)	-
CAFS_CommonC_G_068242	Up	1	5	5	2.32193	0.0942029	1	-	-	-	-
CAFS_CommonC_G_070719	Up	1	5	5	2.32193	0.0942029	1	-	GO:0016021(integral component of membrane)	GO:0008146(sulfotransferase activity)	-
CAFS_CommonC_G_072060	Up	1	5	5	2.32193	0.0942029	1	GO:0007186(G-protein coupled receptor signaling pathway)	GO:0016021(integral component of membrane)	GO:0004930(G-protein coupled receptor activity)	K05387 -
CAFS_CommonC_G_072785	Up	1	5	5	2.32193	0.0942029	1	-	-	GO:0005515(protein binding)	-
CAFS_CommonC_G_073208	Up	1	5	5	2.32193	0.0942029	1	GO:0007165(signal transduction)	-	GO:0005057(receptor signaling protein activity)	-
CAFS_CommonC_G_075260	Up	1	5	5	2.32193	0.0942029	1	-	-	GO:0005515(protein binding)	-
CAFS_CommonC_G_077765	Up	1	4.57	4.57	2.19219	0.0942029	1	-	-	GO:0005515(protein binding)	K09571 FKBP4_5; FK506-binding protein 4/5 [EC:5.2.1.8]
CAFS_CommonC_G_081858	Up	1	5	5	2.32193	0.0942029	1	-	-	-	-
CAFS_CommonC_G_082241	Up	1	5	5	2.32193	0.0942029	1	-	-	-	-
CAFS_CommonC_G_083733	Up	1	5	5	2.32193	0.0942029	1	-	-	-	-
CAFS_CommonC_G_084407	Up	1	5	5	2.32193	0.0942029	1	-	-	GO:0005515(protein binding)	-
CAFS_CommonC_G_085306	Up	1	5	5	2.32193	0.0942029	1	-	GO:0005634(nucleus)	-	K18810 -
[truncated: 44,610 more rows]

## Sheet: Up
Gene_id	Trand	ReadsCount(WT)	ReadsCount(TM)	FC（TM/WT）	log2FC（TM/WT）	logFC	PValue	FDR	GO:BiologicalProcess	GO:CellularComponent	GO:MolecularFunction	KEGG
CAFS_CommonC_G_030631	Up	0.01	11.4	1140	10.1548	-6.53595	0.00614931	1	-	GO:0005622(intracellular)	GO:0005515(protein binding),GO:0008270(zinc ion binding),GO:0046872(metal ion binding)	-
CAFS_CommonC_G_083507	Up	1	38	38	5.24793	-5.19524	2.69e-05	0.056077	-	-	-	-
CAFS_CommonC_G_051430	Up	1	26	26	4.70044	-7.76796	4.53e-05	0.0733626	-	GO:0005622(intracellular)	GO:0005515(protein binding),GO:0008270(zinc ion binding),GO:0046872(metal ion binding)	K15505 -
CAFS_CommonC_G_004515	Up	1	24.6	24.6	4.62059	-7.71164	5.79e-05	0.079094	-	-	-	-
CAFS_CommonC_G_019859	Up	1	19.76	19.76	4.30451	-7.39143	0.00021796	0.194398	-	-	-	-
CAFS_CommonC_G_020312	Up	1	18	18	4.16993	-4.12227	0.00229484	0.72829	GO:0006811(ion transport),GO:0006813(potassium ion transport),GO:0051260(protein homooligomerization),GO:0055085(transmembrane transport)	GO:0008076(voltage-gated potassium channel complex),GO:0016020(membrane)	GO:0005216(ion channel activity),GO:0005249(voltage-gated potassium channel activity),GO:0005515(protein binding)	-
CAFS_CommonC_G_078462	Up	0.68	12	17.6471	4.14136	-3.54207	0.0197869	1	-	-	-	-
CAFS_CommonC_G_066161	Up	1	17.37	17.37	4.11853	-7.15848	0.000530405	0.328503	GO:0006355(regulation of transcription, DNA-templated)	GO:0005634(nucleus)	GO:0046872(metal ion binding)	-
CAFS_CommonC_G_048206	Up	1	16.83	16.83	4.07296	-7.15848	0.000530405	0.328503	-	-	-	-
CAFS_CommonC_G_090918	Up	1	16	16	4	-7.07165	0.000726851	0.378162	-	-	-	-
CAFS_CommonC_G_077414	Up	1	15.87	15.87	3.98823	-7.07165	0.000726851	0.378162	-	-	GO:0003824(catalytic activity)	K17506 -
CAFS_CommonC_G_018305	Up	1	15.72	15.72	3.97453	-7.07165	0.000726851	0.378162	-	-	-	-
CAFS_CommonC_G_046961	Up	1	15.51	15.51	3.95513	-7.07165	0.000726851	0.378162	-	-	GO:0005525(GTP binding)	-
CAFS_CommonC_G_031705	Up	1	14.45	14.45	3.853	-6.88054	0.00199605	0.686875	-	-	-	-
CAFS_CommonC_G_037811	Up	2.52	36.36	14.4286	3.85086	-3.64779	0.000481147	0.328261	-	-	-	-
CAFS_CommonC_G_000971	Up	1	14	14	3.80735	-3.76242	0.00744743	1	-	-	GO:0005515(protein binding)	-
CAFS_CommonC_G_092117	Up	1	14	14	3.80735	-3.76242	0.00744743	1	-	GO:0005921(gap junction)	-	-
CAFS_CommonC_G_079684	Up	29	380	13.1034	3.71187	-3.82517	6.97e-07	0.00276784	-	-	-	-
CAFS_CommonC_G_037590	Up	4	52	13	3.70044	-3.77687	9.91e-05	0.120273	GO:0006955(immune response),GO:0019882(antigen processing and presentation)	GO:0016020(membrane),GO:0042613(MHC class II protein complex)	GO:0005515(protein binding)	-
CAFS_CommonC_G_007981	Up	1	13	13	3.70044	-6.77456	0.00286389	0.792156	GO:0006811(ion transport)	GO:0016020(membrane)	-	-
CAFS_CommonC_G_016337	Up	1	13	13	3.70044	-3.65645	0.0141459	1	GO:0007186(G-protein coupled receptor signaling pathway)	GO:0005887(integral component of plasma membrane),GO:0016021(integral component of membrane)	GO:0004930(G-protein coupled receptor activity),GO:0004952(dopamine neurotransmitter receptor activity)	-
CAFS_CommonC_G_017694	Up	1	13	13	3.70044	-3.65645	0.0141459	1	GO:0006835(dicarboxylic acid transport)	GO:0016020(membrane)	GO:0017153(sodium:dicarboxylate symporter activity)	-
CAFS_CommonC_G_047113	Up	1	13	13	3.70044	-3.65645	0.0141459	1	-	-	-	-
CAFS_CommonC_G_068065	Up	1	13	13	3.70044	-3.65645	0.0141459	1	-	-	GO:0005515(protein binding)	-
CAFS_CommonC_G_025884	Up	1	12.23	12.23	3.61235	-6.66018	0.00416566	0.866913	-	-	GO:0005515(protein binding)	-
CAFS_CommonC_G_014825	Up	1	12	12	3.58496	-6.66018	0.00416566	0.866913	-	-	GO:0005515(protein binding)	-
CAFS_CommonC_G_039387	Up	1	12	12	3.58496	-6.66018	0.00416566	0.866913	-	-	GO:0005515(protein binding)	-
CAFS_CommonC_G_041891	Up	1	12	12	3.58496	-6.66018	0.00416566	0.866913	-	-	GO:0005515(protein binding)	-
CAFS_CommonC_G_067118	Up	1	12	12	3.58496	-6.66018	0.00416566	0.866913	-	-	-	-
CAFS_CommonC_G_010807	Up	1	12	12	3.58496	-3.54207	0.0197869	1	-	-	GO:0046872(metal ion binding)	K18753 -
CAFS_CommonC_G_030059	Up	1	12	12	3.58496	-3.54207	0.0197869	1	-	-	-	-
CAFS_CommonC_G_040925	Up	1	12	12	3.58496	-3.54207	0.0197869	1	-	-	-	-
CAFS_CommonC_G_080200	Up	1	11.65	11.65	3.54226	-6.66018	0.00416566	0.866913	-	-	-	-
CAFS_CommonC_G_091367	Up	1	11.34	11.34	3.50335	-3.41783	0.0279694	1	-	-	-	-
CAFS_CommonC_G_063331	Up	1	11.16	11.16	3.48027	-3.41783	0.0279694	1	-	-	-	-
CAFS_CommonC_G_041843	Up	1	11	11	3.45943	-3.41783	0.0279694	1	-	-	GO:0005515(protein binding)	-
CAFS_CommonC_G_053888	Up	1	11	11	3.45943	-3.41783	0.0279694	1	GO:0050852(T cell receptor signaling pathway),GO:0050853(B cell receptor signaling pathway)	-	-	-
CAFS_CommonC_G_007970	Up	1.18	12.58	10.661	3.41427	-3.65645	0.0141459	1	GO:0007186(G-protein coupled receptor signaling pathway)	GO:0016021(integral component of membrane)	GO:0004930(G-protein coupled receptor activity)	-
CAFS_CommonC_G_041476	Up	20.75	214	10.3133	3.36643	-3.46035	7.95e-06	0.019299	GO:0005975(carbohydrate metabolic process),GO:0006013(mannose metabolic process)	-	GO:0004553(hydrolase activity, hydrolyzing O-glycosyl compounds),GO:0004559(alpha-mannosidase activity),GO:0008270(zinc ion binding),GO:0015923(mannosidase activity)	K01191 E3.2.1.24; alpha-mannosidase [EC:3.2.1.24]
CAFS_CommonC_G_088398	Up	3	30	10	3.32193	-3.38571	0.00141891	0.585251	-	-	-	-
CAFS_CommonC_G_016786	Up	2	20	10	3.32193	-3.35889	0.00455058	0.910538	-	-	-	-
CAFS_CommonC_G_005384	Up	1	10	10	3.32193	-6.4	0.00922396	1	-	GO:0005634(nucleus)	-	K13109 -
CAFS_CommonC_G_042129	Up	1	10	10	3.32193	-6.4	0.00922396	1	-	-	GO:2001070(starch binding)	-
CAFS_CommonC_G_017808	Up	1	10	10	3.32193	-3.28188	0.0399705	1	-	-	-	-
CAFS_CommonC_G_020478	Up	1	10	10	3.32193	-3.28188	0.0399705	1	GO:0006813(potassium ion transport)	GO:0016020(membrane)	GO:0015269(calcium-activated potassium channel activity)	-
CAFS_CommonC_G_030517	Up	1	10	10	3.32193	-3.28188	0.0399705	1	-	-	-	-
CAFS_CommonC_G_032097	Up	1	10	10	3.32193	-3.28188	0.0399705	1	-	-	-	-
CAFS_CommonC_G_035450	Up	1	10	10	3.32193	-3.28188	0.0399705	1	-	-	GO:0005515(protein binding)	-
CAFS_CommonC_G_040751	Up	1	10	10	3.32193	-3.28188	0.0399705	1	-	-	GO:0005515(protein binding)	-
CAFS_CommonC_G_050409	Up	1	10	10	3.32193	-3.28188	0.0399705	1	-	GO:0005882(intermediate filament)	GO:0005198(structural molecule activity)	-
CAFS_CommonC_G_050618	Up	1	10	10	3.32193	-3.28188	0.0399705	1	GO:0006355(regulation of transcription, DNA-templated)	-	GO:0003677(DNA binding),GO:0043565(sequence-specific DNA binding)	-
CAFS_CommonC_G_057027	Up	1	10	10	3.32193	-3.28188	0.0399705	1	GO:0040007(growth)	-	GO:0008083(growth factor activity)	-
CAFS_CommonC_G_072012	Up	1	10	10	3.32193	-3.28188	0.0399705	1	-	-	GO:0005515(protein binding)	K08332 VAC8; vacuolar protein 8
CAFS_CommonC_G_083212	Up	1	10	10	3.32193	-3.28188	0.0399705	1	-	-	GO:0005515(protein binding)	-
CAFS_CommonC_G_087292	Up	1	10	10	3.32193	-3.28188	0.0399705	1	GO:0006810(transport)	GO:0008021(synaptic vesicle),GO:0016020(membrane)	GO:0005215(transporter activity),GO:0005515(protein binding)	-
CAFS_CommonC_G_071803	Up	1	9.99	9.99	3.32048	-6.4	0.00922396	1	GO:0006836(neurotransmitter transport)	GO:0016021(integral component of membrane)	GO:0005328(neurotransmitter:sodium symporter activity)	-
CAFS_CommonC_G_023454	Up	1	9.72	9.72	3.28096	-6.4	0.00922396	1	-	-	-	-
CAFS_CommonC_G_018714	Up	1	9.7	9.7	3.27798	-6.4	0.00922396	1	-	-	GO:0005515(protein binding)	-
CAFS_CommonC_G_051365	Up	1	9.54	9.54	3.25399	-6.4	0.00922396	1	-	-	-	-
CAFS_CommonC_G_034934	Up	1	9.31	9.31	3.21878	-6.24989	0.0140787	1	GO:0006355(regulation of transcription, DNA-templated)	-	GO:0003677(DNA binding),GO:0008270(zinc ion binding),GO:0043565(sequence-specific DNA binding)	K09370 ISL1; insulin gene enhancer protein ISL-1
CAFS_CommonC_G_006884	Up	1	9.09	9.09	3.18428	-6.24989	0.0140787	1	-	-	GO:0005515(protein binding)	-
CAFS_CommonC_G_020676	Up	1	9	9	3.16993	-6.24989	0.0140787	1	-	-	-	-
CAFS_CommonC_G_030916	Up	1	9	9	3.16993	-6.24989	0.0140787	1	-	-	GO:0005515(protein binding)	-
CAFS_CommonC_G_038653	Up	1	9	9	3.16993	-6.24989	0.0140787	1	-	-	-	-
CAFS_CommonC_G_066921	Up	1	9	9	3.16993	-6.24989	0.0140787	1	-	-	-	-
CAFS_CommonC_G_073995	Up	1	9	9	3.16993	-6.24989	0.0140787	1	-	-	-	-
CAFS_CommonC_G_086396	Up	1	9	9	3.16993	-6.24989	0.0140787	1	-	-	-	-
CAFS_CommonC_G_034992	Up	1	8.95	8.95	3.16189	-6.24989	0.0140787	1	-	-	-	-
CAFS_CommonC_G_083267	Up	3	26.39	8.79667	3.13696	-3.18014	0.00311863	0.821046	-	-	GO:0003924(GTPase activity),GO:0005525(GTP binding)	-
CAFS_CommonC_G_080128	Up	1	8.69	8.69	3.11936	-6.24989	0.0140787	1	-	-	GO:0005515(protein binding)	-
CAFS_CommonC_G_091075	Up	2	17	8.5	3.08746	-3.12594	0.00977491	1	-	GO:0005576(extracellular region)	-	-
CAFS_CommonC_G_085349	Up	1	8.47	8.47	3.08236	-6.08234	0.0219002	1	GO:0055114(oxidation-reduction process)	-	GO:0004499(N,N-dimethylaniline monooxygenase activity),GO:0050660(flavin adenine dinucleotide binding),GO:0050661(NADP binding)	K00485 FMO; dimethylaniline monooxygenase (N-oxide forming) [EC:1.14.13.8]
CAFS_CommonC_G_073465	Up	3	25	8.33333	3.05889	-3.12382	0.00383276	0.866913	GO:0007186(G-protein coupled receptor signaling pathway)	-	GO:0003924(GTPase activity),GO:0004871(signal transducer activity),GO:0019001(guanyl nucleotide binding),GO:0031683(G-protein beta/gamma-subunit complex binding)	-
CAFS_CommonC_G_054813	Up	1	8.22	8.22	3.03914	-6.08234	0.0219002	1	-	-	-	-
CAFS_CommonC_G_080125	Up	1	8.01	8.01	3.0018	-6.08234	0.0219002	1	-	-	GO:0005515(protein binding)	-
CAFS_CommonC_G_052838	Up	3	24	8	3	-3.06521	0.00472911	0.910538	-	-	-	-
CAFS_CommonC_G_026768	Up	1	8	8	3	-6.08234	0.0219002	1	-	-	-	-
CAFS_CommonC_G_027371	Up	1	8	8	3	-6.08234	0.0219002	1	GO:0007218(neuropeptide signaling pathway)	-	-	-
CAFS_CommonC_G_028001	Up	1	8	8	3	-6.08234	0.0219002	1	-	-	GO:0005515(protein binding)	-
CAFS_CommonC_G_036126	Up	1	8	8	3	-6.08234	0.0219002	1	GO:0040007(growth)	GO:0005576(extracellular region)	GO:0008083(growth factor activity)	-
CAFS_CommonC_G_046962	Up	1	8	8	3	-6.08234	0.0219002	1	-	-	-	-
CAFS_CommonC_G_049311	Up	1	8	8	3	-6.08234	0.0219002	1	GO:0007186(G-protein coupled receptor signaling pathway)	GO:0016021(integral component of membrane)	GO:0004930(G-protein coupled receptor activity)	-
CAFS_CommonC_G_064842	Up	1	8	8	3	-6.08234	0.0219002	1	-	-	-	-
CAFS_CommonC_G_073493	Up	1	8	8	3	-6.08234	0.0219002	1	-	-	-	-
CAFS_CommonC_G_075136	Up	1	8	8	3	-6.08234	0.0219002	1	-	-	GO:0005515(protein binding)	-
CAFS_CommonC_G_045720	Up	7.93	62.96	7.93947	2.98904	-3.07604	0.000422388	0.31827	-	-	GO:0005515(protein binding)	K13111 -
CAFS_CommonC_G_008462	Up	1	7.7	7.7	2.94486	-6.08234	0.0219002	1	-	-	GO:0005515(protein binding)	-
CAFS_CommonC_G_041125	Up	2.31	17.57	7.60606	2.92715	-3.20784	0.00753089	1	-	-	GO:0005525(GTP binding)	-
CAFS_CommonC_G_016712	Up	2	15	7.5	2.90689	-2.94671	0.0167826	1	-	-	GO:0046872(metal ion binding)	-
CAFS_CommonC_G_049803	Up	2	15	7.5	2.90689	-2.94671	0.0167826	1	-	-	GO:0005509(calcium ion binding),GO:0005515(protein binding)	-
CAFS_CommonC_G_075896	Up	15.82	116.31	7.35209	2.87815	-2.96709	0.000148311	0.156733	GO:0007128(meiotic prophase I),GO:0007130(synaptonemal complex assembly),GO:0070193(synaptonemal complex organization)	GO:0000795(synaptonemal complex)	-	-
CAFS_CommonC_G_009728	Up	1	7.09	7.09	2.82579	-5.89273	0.0347826	1	-	-	GO:0005515(protein binding)	-
CAFS_CommonC_G_082199	Up	1	7.09	7.09	2.82579	-5.89273	0.0347826	1	-	-	GO:0005515(protein binding)	-
CAFS_CommonC_G_083080	Up	3	21	7	2.80735	-2.87359	0.00910829	1	-	-	-	-
CAFS_CommonC_G_072629	Up	2	14	7	2.80735	-2.84799	0.0222081	1	GO:0006955(immune response),GO:0019882(antigen processing and presentation)	GO:0016020(membrane),GO:0042613(MHC class II protein complex)	GO:0005515(protein binding)	-
CAFS_CommonC_G_000547	Up	1	7	7	2.80735	-5.89273	0.0347826	1	GO:0006810(transport),GO:0006811(ion transport)	GO:0016020(membrane),GO:0016021(integral component of membrane),GO:0045211(postsynaptic membrane)	GO:0004889(acetylcholine-activated cation-selective channel activity),GO:0005216(ion channel activity),GO:0005230(extracellular ligand-gated ion channel activity)	-
CAFS_CommonC_G_009831	Up	1	7	7	2.80735	-5.89273	0.0347826	1	-	-	-	-
CAFS_CommonC_G_011534	Up	1	7	7	2.80735	-5.89273	0.0347826	1	GO:0009395(phospholipid catabolic process)	-	GO:0004620(phospholipase activity)	-
CAFS_CommonC_G_018114	Up	1	7	7	2.80735	-5.89273	0.0347826	1	-	-	-	-
CAFS_CommonC_G_023177	Up	1	7	7	2.80735	-5.89273	0.0347826	1	-	-	GO:0005515(protein binding)	-
CAFS_CommonC_G_027129	Up	1	7	7	2.80735	-5.89273	0.0347826	1	-	-	GO:0005515(protein binding)	-
CAFS_CommonC_G_041941	Up	1	7	7	2.80735	-5.89273	0.0347826	1	GO:0007154(cell communication)	GO:0005922(connexon complex)	-	-
CAFS_CommonC_G_050463	Up	1	7	7	2.80735	-5.89273	0.0347826	1	-	-	-	-
CAFS_CommonC_G_051347	Up	1	7	7	2.80735	-5.89273	0.0347826	1	-	-	-	-
CAFS_CommonC_G_058107	Up	1	7	7	2.80735	-5.89273	0.0347826	1	-	-	-	-
CAFS_CommonC_G_073181	Up	1	7	7	2.80735	-5.89273	0.0347826	1	GO:0006355(regulation of transcription, DNA-templated)	GO:0005634(nucleus)	GO:0003700(transcription factor activity, sequence-specific DNA binding)	-
CAFS_CommonC_G_081378	Up	1	7	7	2.80735	-5.89273	0.0347826	1	-	-	-	-
CAFS_CommonC_G_053966	Up	1	6.99	6.99	2.80529	-5.89273	0.0347826	1	-	-	GO:0005515(protein binding)	-
CAFS_CommonC_G_007033	Up	2	13.84	6.92	2.79077	-2.84799	0.0222081	1	GO:0006810(transport)	GO:0016021(integral component of membrane)	-	-
CAFS_CommonC_G_082131	Up	1	6.76	6.76	2.75702	-5.89273	0.0347826	1	GO:0006816(calcium ion transport),GO:0070588(calcium ion transmembrane transport)	GO:0005891(voltage-gated calcium channel complex),GO:0016020(membrane),GO:0016021(integral component of membrane)	GO:0005245(voltage-gated calcium channel activity)	-
CAFS_CommonC_G_010555	Up	7	47	6.71429	2.74723	-2.84363	0.00162304	0.644836	-	-	-	-
CAFS_CommonC_G_027065	Up	8	53	6.625	2.72792	-2.8272	0.00137813	0.585251	-	-	GO:0005509(calcium ion binding),GO:0005515(protein binding)	-
CAFS_CommonC_G_015692	Up	1	6.6	6.6	2.72247	-5.89273	0.0347826	1	GO:0006886(intracellular protein transport),GO:0007264(small GTPase mediated signal transduction)	GO:0005622(intracellular)	GO:0005525(GTP binding)	K07937 ARF1; ADP-ribosylation factor 1
CAFS_CommonC_G_038358	Up	2	13	6.5	2.70044	-2.74202	0.0396963	1	-	-	-	-
CAFS_CommonC_G_076039	Up	2	13	6.5	2.70044	-2.74202	0.0396963	1	-	-	-	-
CAFS_CommonC_G_034950	Up	2.45	15.76	6.43265	2.68541	-3.0391	0.0127669	1	-	-	-	-
CAFS_CommonC_G_043843	Up	5	32	6.4	2.67807	-2.76569	0.0047504	0.910538	-	-	-	-
CAFS_CommonC_G_073421	Up	5	31	6.2	2.63227	-2.72006	0.00561969	1	-	-	GO:0005515(protein binding)	-
CAFS_CommonC_G_032482	Up	3.56	21.55	6.05337	2.59774	-2.54037	0.0155141	1	-	-	-	-
CAFS_CommonC_G_020702	Up	4	24	6	2.58496	-2.66525	0.0103313	1	-	-	-	-
CAFS_CommonC_G_030086	Up	4	24	6	2.58496	-2.66525	0.0103313	1	GO:0006355(regulation of transcription, DNA-templated)	-	GO:0003677(DNA binding),GO:0043565(sequence-specific DNA binding)	-
CAFS_CommonC_G_056009	Up	3	18	6	2.58496	-2.65256	0.0182584	1	GO:0007165(signal transduction),GO:0007186(G-protein coupled receptor signaling pathway)	GO:0016020(membrane),GO:0016021(integral component of membrane)	GO:0004930(G-protein coupled receptor activity)	-
CAFS_CommonC_G_067499	Up	3	18	6	2.58496	-2.65256	0.0182584	1	-	-	-	-
CAFS_CommonC_G_064197	Up	22.71	135.39	5.96169	2.57572	-2.6657	0.000449567	0.323396	GO:0008654(phospholipid biosynthetic process)	GO:0016020(membrane)	GO:0016780(phosphotransferase activity, for other substituted phosphate groups)	K00999 CDIPT; CDP-diacylglycerol--inositol 3-phosphatidyltransferase [EC:2.7.8.11]
CAFS_CommonC_G_052530	Up	4.45	25.72	5.77978	2.53101	-2.78018	0.00697492	1	-	-	GO:0003924(GTPase activity),GO:0005525(GTP binding)	-
CAFS_CommonC_G_025113	Up	4	23	5.75	2.52356	-2.60416	0.0126381	1	-	-	-	-
CAFS_CommonC_G_030249	Up	3	17	5.66667	2.5025	-2.57066	0.023239	1	-	-	GO:0005515(protein binding)	-
CAFS_CommonC_G_046668	Up	3	17	5.66667	2.5025	-2.57066	0.023239	1	-	-	GO:0005515(protein binding)	-
CAFS_CommonC_G_049802	Up	3	17	5.66667	2.5025	-2.57066	0.023239	1	GO:0006355(regulation of transcription, DNA-templated)	-	GO:0003700(transcription factor activity, sequence-specific DNA binding),GO:0043565(sequence-specific DNA binding)	-
CAFS_CommonC_G_062213	Up	3	17	5.66667	2.5025	-2.57066	0.023239	1	GO:0051260(protein homooligomerization)	-	GO:0005515(protein binding)	-
CAFS_CommonC_G_071833	Up	3	17	5.66667	2.5025	-2.57066	0.023239	1	GO:0006629(lipid metabolic process)	-	GO:0016788(hydrolase activity, acting on ester bonds)	-
CAFS_CommonC_G_006629	Up	7	39	5.57143	2.47805	-2.5752	0.00463965	0.910538	GO:0005975(carbohydrate metabolic process)	-	GO:0004553(hydrolase activity, hydrolyzing O-glycosyl compounds)	K05546 GANAB; alpha 1,3-glucosidase [EC:3.2.1.84]
CAFS_CommonC_G_037589	Up	7	39	5.57143	2.47805	-2.5752	0.00463965	0.910538	GO:0006955(immune response),GO:0019882(antigen processing and presentation)	GO:0016020(membrane),GO:0042613(MHC class II protein complex)	GO:0005515(protein binding)	-
CAFS_CommonC_G_007694	Up	4	22	5.5	2.45943	-2.54037	0.0155141	1	GO:0009396(folic acid-containing compound biosynthetic process)	-	GO:0004329(formate-tetrahydrofolate ligase activity),GO:0005524(ATP binding)	K01938 fhs; formate--tetrahydrofolate ligase [EC:6.3.4.3]
CAFS_CommonC_G_042194	Up	3	16	5.33333	2.41504	-2.48383	0.0297218	1	-	-	GO:0005515(protein binding)	K18211 SNAP25; synaptosomal-associated protein 25
CAFS_CommonC_G_068709	Up	3	16	5.33333	2.41504	-2.48383	0.0297218	1	-	GO:0016021(integral component of membrane)	-	-
CAFS_CommonC_G_008908	Up	3	15.79	5.26333	2.39598	-2.48383	0.0297218	1	-	-	-	-
CAFS_CommonC_G_011410	Up	4	21	5.25	2.39232	-2.47363	0.0191124	1	GO:0006811(ion transport),GO:0006813(potassium ion transport),GO:0051260(protein homooligomerization),GO:0055085(transmembrane transport)	GO:0008076(voltage-gated potassium channel complex),GO:0016020(membrane)	GO:0005216(ion channel activity),GO:0005249(voltage-gated potassium channel activity)	K04874 -
CAFS_CommonC_G_062240	Up	9	47	5.22222	2.38466	-2.48693	0.0045097	0.910538	GO:0006355(regulation of transcription, DNA-templated)	-	GO:0003700(transcription factor activity, sequence-specific DNA binding),GO:0043565(sequence-specific DNA binding)	-
CAFS_CommonC_G_005497	Up	10	52	5.2	2.37851	-2.48248	0.00398913	0.866913	-	-	-	-
CAFS_CommonC_G_035796	Up	5	26	5.2	2.37851	-2.46737	0.0135382	1	GO:0007264(small GTPase mediated signal transduction)	GO:0005622(intracellular)	GO:0005525(GTP binding)	-
CAFS_CommonC_G_042478	Up	3.96	19.92	5.0303	2.33065	-2.40365	0.0236304	1	-	-	-	-
CAFS_CommonC_G_059247	Up	10.74	53.87	5.01583	2.32649	-2.40099	0.0032194	0.830038	GO:0006184(obsolete GTP catabolic process),GO:0006886(intracellular protein transport),GO:0006913(nucleocytoplasmic transport),GO:0007165(signal transduction),GO:0007264(small GTPase mediated signal transduction),GO:0015031(protein transport)	GO:0005622(intracellular),GO:0016020(membrane)	GO:0003924(GTPase activity),GO:0005525(GTP binding)	K07874 RAB1A; Ras-related protein Rab-1A
CAFS_CommonC_G_012941	Up	6	30	5	2.32193	-2.41602	0.0120652	1	GO:0007186(G-protein coupled receptor signaling pathway)	GO:0016021(integral component of membrane)	GO:0004930(G-protein coupled receptor activity)	-
CAFS_CommonC_G_087591	Up	5	25	5	2.32193	-2.41105	0.0162728	1	-	-	-	-
CAFS_CommonC_G_091981	Up	5	25	5	2.32193	-2.41105	0.0162728	1	-	GO:0016021(integral component of membrane)	-	-
CAFS_CommonC_G_007747	Up	4	20	5	2.32193	-2.40365	0.0236304	1	-	-	-	-
CAFS_CommonC_G_018227	Up	4	20	5	2.32193	-2.40365	0.0236304	1	-	-	-	-
CAFS_CommonC_G_049185	Up	3	15	5	2.32193	-2.39144	0.0381992	1	GO:0051260(protein homooligomerization)	-	-	-
CAFS_CommonC_G_049256	Up	3	15	5	2.32193	-2.39144	0.0381992	1	GO:0007165(signal transduction)	GO:0016021(integral component of membrane)	GO:0005515(protein binding)	-
CAFS_CommonC_G_053661	Up	3	15	5	2.32193	-2.39144	0.0381992	1	-	-	-	K09273 -
CAFS_CommonC_G_077525	Up	3	15	5	2.32193	-2.39144	0.0381992	1	-	GO:0005622(intracellular)	GO:0005515(protein binding),GO:0008270(zinc ion binding)	-
CAFS_CommonC_G_085603	Up	3	15	5	2.32193	-2.39144	0.0381992	1	-	-	-	-
CAFS_CommonC_G_036378	Up	19.97	99.84	4.9995	2.32178	-2.4336	0.0015291	0.618763	-	-	-	-
CAFS_CommonC_G_046083	Up	3	14.84	4.94667	2.30646	-2.39144	0.0381992	1	GO:0006940(regulation of smooth muscle contraction),GO:0007186(G-protein coupled receptor signaling pathway),GO:0019229(regulation of vasoconstriction),GO:0030168(platelet activation)	GO:0016021(integral component of membrane)	GO:0004930(G-protein coupled receptor activity),GO:0004935(adrenergic receptor activity),GO:0004938(alpha2-adrenergic receptor activity)	-
CAFS_CommonC_G_031633	Up	8	39.39	4.92375	2.29976	-2.38585	0.00768073	1	GO:0006508(proteolysis)	-	GO:0004252(serine-type endopeptidase activity)	-
CAFS_CommonC_G_012543	Up	11	54.01	4.91	2.29572	-2.40099	0.0032194	0.830038	-	-	GO:0005515(protein binding)	-
CAFS_CommonC_G_011657	Up	13.67	66.98	4.89978	2.29272	-2.36727	0.00274552	0.792156	-	-	-	-
CAFS_CommonC_G_001754	Up	38	184	4.84211	2.27563	-2.39095	0.00100682	0.483526	GO:0005975(carbohydrate metabolic process)	-	GO:0004553(hydrolase activity, hydrolyzing O-glycosyl compounds)	K01187 malZ; alpha-glucosidase [EC:3.2.1.20]
CAFS_CommonC_G_038613	Up	6	29	4.83333	2.27302	-2.36731	0.0142253	1	GO:0006633(fatty acid biosynthetic process),GO:0055114(oxidation-reduction process)	-	GO:0005506(iron ion binding),GO:0016491(oxidoreductase activity)	K14424 SMO2; 4-alpha-methyl-delta7-sterol-4alpha-methyl oxidase [EC:1.14.13.72]
CAFS_CommonC_G_038987	Up	4	19	4.75	2.24793	-2.3301	0.0293231	1	GO:0007186(G-protein coupled receptor signaling pathway)	GO:0016021(integral component of membrane)	GO:0004930(G-protein coupled receptor activity)	-
CAFS_CommonC_G_050198	Up	4	19	4.75	2.24793	-2.3301	0.0293231	1	-	GO:0005622(intracellular)	GO:0008270(zinc ion binding)	-
CAFS_CommonC_G_027850	Up	5	23.64	4.728	2.24123	-2.35245	0.019615	1	-	-	-	-
CAFS_CommonC_G_021086	Up	32	151	4.71875	2.2384	-2.353	0.00158706	0.636324	GO:0006508(proteolysis)	-	GO:0004252(serine-type endopeptidase activity)	-
CAFS_CommonC_G_006445	Up	3	14	4.66667	2.22239	-2.29272	0.0493358	1	-	-	GO:0005515(protein binding)	-
CAFS_CommonC_G_015167	Up	3	14	4.66667	2.22239	-2.29272	0.0493358	1	-	-	-	-
CAFS_CommonC_G_082697	Up	3	14	4.66667	2.22239	-2.29272	0.0493358	1	GO:0038032(termination of G-protein coupled receptor signaling pathway)	-	-	-
CAFS_CommonC_G_089818	Up	3	14	4.66667	2.22239	-2.29272	0.0493358	1	-	-	-	-
CAFS_CommonC_G_041642	Up	5	23	4.6	2.20163	-2.29136	0.0237107	1	GO:0007165(signal transduction)	-	GO:0004871(signal transducer activity),GO:0046983(protein dimerization activity)	-
CAFS_CommonC_G_002759	Up	80	360.97	4.51213	2.17381	-2.29137	0.00122347	0.545604	GO:0006955(immune response),GO:0019882(antigen processing and presentation)	GO:0016020(membrane),GO:0042613(MHC class II protein complex)	GO:0005515(protein binding)	-
CAFS_CommonC_G_072628	Up	4	18.03	4.5075	2.17233	-2.2526	0.0365207	1	GO:0006955(immune response),GO:0019882(antigen processing and presentation)	GO:0016020(membrane),GO:0042613(MHC class II protein complex)	GO:0005515(protein binding)	-
CAFS_CommonC_G_008771	Up	8	36	4.5	2.16993	-2.27074	0.0132091	1	-	-	GO:0005515(protein binding)	-
CAFS_CommonC_G_083674	Up	6	27	4.5	2.16993	-2.26466	0.0199098	1	-	-	GO:0004842(ubiquitin-protein transferase activity)	-
CAFS_CommonC_G_026078	Up	4	18	4.5	2.16993	-2.2526	0.0365207	1	GO:0007186(G-protein coupled receptor signaling pathway)	GO:0016021(integral component of membrane)	-	-
CAFS_CommonC_G_086333	Up	19	85	4.47368	2.16146	-2.27295	0.00330161	0.830038	-	-	-	-
CAFS_CommonC_G_077730	Up	43.69	194.72	4.45686	2.15603	-2.26383	0.00174697	0.675645	-	-	GO:0005515(protein binding)	-
CAFS_CommonC_G_016206	Up	25.99	115.31	4.43671	2.14949	-2.25865	0.00267464	0.792156	-	-	GO:0003924(GTPase activity),GO:0005525(GTP binding)	-
CAFS_CommonC_G_001793	Up	5	22	4.4	2.1375	-2.22757	0.0287437	1	-	-	-	K00318 PRODH; proline dehydrogenase [EC:1.5.-.-]
CAFS_CommonC_G_016103	Up	405.72	1781.9	4.39195	2.13486	-2.25289	0.00105154	0.488479	-	-	-	-
CAFS_CommonC_G_030062	Up	725.28	3167.1	4.36673	2.12655	-2.24616	0.00106184	0.488479	-	-	-	-
CAFS_CommonC_G_043410	Up	3.79	16.52	4.35884	2.12394	-2.1707	0.0456519	1	-	-	-	-
CAFS_CommonC_G_023730	Up	3.31	14.36	4.33837	2.11715	-2.29272	0.0493358	1	-	-	-	K15426 -
CAFS_CommonC_G_076014	Up	5.08	22	4.33071	2.1146	-2.22757	0.0287437	1	GO:0006897(endocytosis)	GO:0016020(membrane)	-	-
CAFS_CommonC_G_036963	Up	7	30.01	4.28714	2.10002	-2.19801	0.0200777	1	-	-	GO:0005515(protein binding)	-
CAFS_CommonC_G_012224	Up	4	17	4.25	2.08746	-2.1707	0.0456519	1	-	-	-	-
CAFS_CommonC_G_046169	Up	4	17	4.25	2.08746	-2.1707	0.0456519	1	-	-	GO:0046872(metal ion binding)	-
CAFS_CommonC_G_090687	Up	4	17	4.25	2.08746	-2.1707	0.0456519	1	-	-	-	-
CAFS_CommonC_G_002737	Up	20.7	87.61	4.23237	2.08146	-2.17947	0.00427752	0.8718	-	-	GO:0003924(GTPase activity),GO:0005525(GTP binding)	-
CAFS_CommonC_G_043732	Up	14.8	62.43	4.21824	2.07664	-2.15693	0.00599718	1	-	-	GO:0004842(ubiquitin-protein transferase activity)	K10587 UBE3A, E6AP; ubiquitin-protein ligase E3 A [EC:2.3.2.26]
CAFS_CommonC_G_077729	Up	12.18	51.17	4.20115	2.07078	-2.19459	0.00665508	1	-	-	GO:0005515(protein binding),GO:0008270(zinc ion binding)	-
CAFS_CommonC_G_089784	Up	21	87.97	4.18905	2.06662	-2.17947	0.00427752	0.8718	-	-	-	-
CAFS_CommonC_G_074820	Up	7	29	4.14286	2.05063	-2.1493	0.023483	1	-	-	GO:0008270(zinc ion binding)	-
CAFS_CommonC_G_082201	Up	8	33	4.125	2.04439	-2.14564	0.0201657	1	-	-	GO:0005515(protein binding)	-
CAFS_CommonC_G_045919	Up	9	37	4.11111	2.03953	-2.14278	0.0176996	1	-	GO:0016021(integral component of membrane)	GO:0008146(sulfotransferase activity)	K08105 D4ST1; dermatan 4-sulfotransferase 1 [EC:2.8.2.35]
CAFS_CommonC_G_048127	Up	11	45	4.09091	2.03242	-2.13859	0.00873385	1	GO:0006813(potassium ion transport),GO:0051260(protein homooligomerization)	GO:0008076(voltage-gated potassium channel complex)	GO:0005249(voltage-gated potassium channel activity),GO:0005515(protein binding)	-
CAFS_CommonC_G_012483	Up	62.45	254.9	4.08167	2.02916	-2.15711	0.00230418	0.72829	-	-	-	-
CAFS_CommonC_G_078775	Up	9.16	37.26	4.06769	2.02421	-2.14278	0.0176996	1	GO:0007186(G-protein coupled receptor signaling pathway)	GO:0016021(integral component of membrane)	GO:0004930(G-protein coupled receptor activity),GO:0038036(sphingosine-1-phosphate receptor activity)	-
CAFS_CommonC_G_041603	Up	5.13	20.72	4.03899	2.01399	-2.16083	0.034945	1	GO:0006355(regulation of transcription, DNA-templated)	-	GO:0003677(DNA binding),GO:0043565(sequence-specific DNA binding)	K09338 -
CAFS_CommonC_G_009580	Up	62	249	4.01613	2.00581	-2.12278	0.00273442	0.792156	-	-	-	-
CAFS_CommonC_G_060229	Up	13	52	4	2	-2.10825	0.00866434	1	GO:0007165(signal transduction)	-	GO:0005515(protein binding)	-
CAFS_CommonC_G_018216	Up	7	28	4	2	-2.09889	0.0275183	1	-	GO:0005622(intracellular)	GO:0005515(protein binding),GO:0008270(zinc ion binding)	-
CAFS_CommonC_G_009649	Up	5	20	4	2	-2.09085	0.042606	1	-	-	GO:0005515(protein binding)	-
CAFS_CommonC_G_021897	Up	5	20	4	2	-2.09085	0.042606	1	-	-	-	-
CAFS_CommonC_G_050109	Up	5	20	4	2	-2.09085	0.042606	1	GO:0006955(immune response)	GO:0005576(extracellular region)	GO:0005126(cytokine receptor binding)	-
CAFS_CommonC_G_066150	Up	7	27.98	3.99714	1.99897	-2.09889	0.0275183	1	-	GO:0016021(integral component of membrane)	-	-
CAFS_CommonC_G_040359	Up	23	90	3.91304	1.96829	-2.08137	0.00606286	1	GO:0007155(cell adhesion),GO:0007156(homophilic cell adhesion via plasma membrane adhesion molecules)	GO:0005886(plasma membrane),GO:0016020(membrane)	GO:0005509(calcium ion binding)	-
CAFS_CommonC_G_060954	Up	6.37	24.91	3.91052	1.96736	-2.15413	0.0281231	1	-	-	GO:0046872(metal ion binding)	-
CAFS_CommonC_G_021317	Up	30.54	119.2	3.90308	1.96461	-2.05533	0.00577741	1	-	-	GO:0005515(protein binding)	-
CAFS_CommonC_G_033888	Up	8	31	3.875	1.9542	-2.05578	0.0269514	1	-	-	GO:0005515(protein binding)	-
CAFS_CommonC_G_015018	Up	6	23	3.83333	1.9386	-2.03444	0.0400936	1	GO:0007186(G-protein coupled receptor signaling pathway)	GO:0005887(integral component of plasma membrane),GO:0016021(integral component of membrane)	GO:0004930(G-protein coupled receptor activity),GO:0004993(G-protein coupled serotonin receptor activity)	-
CAFS_CommonC_G_026793	Up	6.01	23	3.82696	1.9362	-2.03444	0.0400936	1	GO:0035556(intracellular signal transduction)	-	GO:0005509(calcium ion binding)	-
CAFS_CommonC_G_022729	Up	8	30	3.75	1.90689	-2.00866	0.0312329	1	-	-	-	-
CAFS_CommonC_G_046693	Up	8	30	3.75	1.90689	-2.00866	0.0312329	1	GO:0006355(regulation of transcription, DNA-templated)	-	GO:0003677(DNA binding),GO:0046983(protein dimerization activity)	-
CAFS_CommonC_G_061884	Up	6.61	24.78	3.74887	1.90645	-1.93612	0.0447917	1	-	-	-	-
CAFS_CommonC_G_039702	Up	191.25	715.1	3.73908	1.90269	-2.02293	0.00327909	0.830038	GO:0001558(regulation of cell growth)	GO:0005576(extracellular region)	GO:0005520(insulin-like growth factor binding)	-
CAFS_CommonC_G_004865	Up	10.8	40	3.7037	1.88897	-1.96915	0.0158078	1	-	-	GO:0005509(calcium ion binding),GO:0005515(protein binding)	-
CAFS_CommonC_G_057403	Up	36	132.19	3.67194	1.87654	-1.98988	0.00618763	1	-	-	GO:0005515(protein binding)	-
CAFS_CommonC_G_080482	Up	9	33	3.66667	1.87447	-1.97829	0.0302912	1	GO:0051225(spindle assembly),GO:0051297(centrosome organization)	GO:0070652(HAUS complex)	-	K16584 -
CAFS_CommonC_G_064683	Up	6	22	3.66667	1.87447	-1.97065	0.0480368	1	-	GO:0016020(membrane)	-	-
CAFS_CommonC_G_069667	Up	6	22	3.66667	1.87447	-1.97065	0.0480368	1	GO:0007165(signal transduction)	-	GO:0004114(3',5'-cyclic-nucleotide phosphodiesterase activity),GO:0008081(phosphoric diester hydrolase activity)	-
CAFS_CommonC_G_030183	Up	39.52	143.89	3.64094	1.86431	-1.96382	0.00654286	1	-	-	-	-
CAFS_CommonC_G_008477	Up	11	40	3.63636	1.8625	-1.96915	0.0158078	1	-	-	-	-
CAFS_CommonC_G_046183	Up	74.97	272.57	3.63572	1.86224	-1.98138	0.00495245	0.941031	-	-	GO:0005515(protein binding)	-
CAFS_CommonC_G_029920	Up	12.94	47	3.63215	1.86082	-1.96275	0.0145875	1	-	GO:0005576(extracellular region)	GO:0005179(hormone activity)	-
CAFS_CommonC_G_077804	Up	8	29	3.625	1.85798	-1.95995	0.0362528	1	-	-	-	-
CAFS_CommonC_G_042105	Up	42	152	3.61905	1.85561	-1.97159	0.0063343	1	-	-	GO:0003677(DNA binding)	-
CAFS_CommonC_G_007868	Up	7	25	3.57143	1.8365	-1.93612	0.0447917	1	-	-	-	-
CAFS_CommonC_G_010895	Up	9.26	33	3.56371	1.83338	-1.97829	0.0302912	1	-	-	-	-
CAFS_CommonC_G_055125	Up	9	32	3.55556	1.83007	-1.93406	0.0347653	1	-	-	-	-
CAFS_CommonC_G_033035	Up	20	71	3.55	1.82782	-1.9402	0.011676	1	-	-	GO:0005515(protein binding)	-
CAFS_CommonC_G_030093	Up	424.26	1504.8	3.54688	1.82655	-1.9466	0.00428888	0.8718	-	-	-	-
CAFS_CommonC_G_078132	Up	7.98	28	3.50877	1.81097	-1.90954	0.0421466	1	-	-	GO:0005515(protein binding)	-
CAFS_CommonC_G_071201	Up	14	49	3.5	1.80735	-1.91683	0.0163967	1	-	-	-	-
CAFS_CommonC_G_001903	Up	12	42	3.5	1.80735	-1.91521	0.0179855	1	-	-	-	-
CAFS_CommonC_G_060127	Up	24.31	84.3	3.46771	1.79398	-1.92091	0.0116894	1	GO:0008152(metabolic process)	-	GO:0008484(sulfuric ester hydrolase activity)	-
CAFS_CommonC_G_042072	Up	16	55	3.4375	1.78136	-1.89212	0.016656	1	-	-	GO:0005515(protein binding)	-
CAFS_CommonC_G_024183	Up	7.97	27.38	3.43538	1.78047	-1.8573	0.0490758	1	-	-	GO:0005515(protein binding)	-
CAFS_CommonC_G_036574	Up	17.43	59.48	3.41251	1.77083	-1.90641	0.0153672	1	-	-	-	-
CAFS_CommonC_G_044611	Up	9	30.71	3.41222	1.77071	-1.88843	0.0399547	1	GO:0006811(ion transport),GO:0006814(sodium ion transport),GO:0055085(transmembrane transport)	GO:0001518(voltage-gated sodium channel complex),GO:0016020(membrane)	GO:0005216(ion channel activity),GO:0005248(voltage-gated sodium channel activity),GO:0005515(protein binding)	-
CAFS_CommonC_G_017272	Up	3327.74	11279.2	3.38945	1.76105	-1.88018	0.00537261	1	-	-	GO:0004869(cysteine-type endopeptidase inhibitor activity)	-
CAFS_CommonC_G_071686	Up	13	44	3.38462	1.75899	-1.86785	0.020157	1	-	-	-	-
CAFS_CommonC_G_032871	Up	8	27	3.375	1.75489	-1.8573	0.0490758	1	-	-	-	-
CAFS_CommonC_G_039375	Up	11	37	3.36364	1.75002	-1.85702	0.025952	1	-	-	-	-
CAFS_CommonC_G_007922	Up	23.16	77.37	3.34067	1.74014	-1.85663	0.0149972	1	-	-	-	-
CAFS_CommonC_G_006717	Up	47.54	158.73	3.33887	1.73936	-1.84441	0.0100157	1	-	-	-	-
CAFS_CommonC_G_039136	Up	12	40	3.33333	1.73697	-1.84502	0.0226854	1	-	-	-	-
CAFS_CommonC_G_000041	Up	9	30	3.33333	1.73697	-1.84131	0.0459806	1	GO:0006355(regulation of transcription, DNA-templated),GO:0043401(steroid hormone mediated signaling pathway)	GO:0005634(nucleus)	GO:0003677(DNA binding),GO:0003700(transcription factor activity, sequence-specific DNA binding),GO:0003707(steroid hormone receptor activity),GO:0008270(zinc ion binding),GO:0043565(sequence-specific DNA binding)	-
CAFS_CommonC_G_080913	Up	174.96	581.37	3.32287	1.73243	-1.84971	0.00710034	1	GO:0006633(fatty acid biosynthetic process),GO:0055114(oxidation-reduction process)	-	GO:0005506(iron ion binding),GO:0016491(oxidoreductase activity)	K14424 SMO2; 4-alpha-methyl-delta7-sterol-4alpha-methyl oxidase [EC:1.14.13.72]
CAFS_CommonC_G_012851	Up	126.35	418	3.30827	1.72608	-1.84831	0.00748146	1	GO:0055114(oxidation-reduction process)	-	GO:0004497(monooxygenase activity),GO:0005506(iron ion binding),GO:0016705(oxidoreductase activity, acting on paired donors, with incorporation or reduction of molecular oxygen),GO:0020037(heme binding)	K05917 CYP51; sterol 14-demethylase [EC:1.14.13.70]
CAFS_CommonC_G_030583	Up	11.11	36.37	3.27363	1.71089	-1.81762	0.0294637	1	-	-	-	K15028 -
CAFS_CommonC_G_084380	Up	11.32	37	3.26855	1.70865	-1.85702	0.025952	1	-	-	GO:0005515(protein binding)	-
CAFS_CommonC_G_016752	Up	38.9	126.05	3.24036	1.69615	-1.80775	0.0124129	1	-	GO:0005622(intracellular)	GO:0008270(zinc ion binding)	-
CAFS_CommonC_G_055938	Up	15	48	3.2	1.67807	-1.78851	0.0244309	1	GO:0006811(ion transport),GO:0006821(chloride transport)	GO:0016020(membrane),GO:0016021(integral component of membrane),GO:0045211(postsynaptic membrane)	GO:0016934(extracellular-glycine-gated chloride channel activity)	-
CAFS_CommonC_G_062517	Up	13.27	42.33	3.1899	1.67351	-1.80092	0.0251215	1	-	-	GO:0003677(DNA binding)	-
CAFS_CommonC_G_091555	Up	16	51	3.1875	1.67243	-1.78343	0.0241292	1	-	-	GO:0005515(protein binding)	-
CAFS_CommonC_G_016502	Up	37.19	118.36	3.18258	1.67019	-1.78889	0.013329	1	-	-	-	-
CAFS_CommonC_G_040353	Up	17	54	3.17647	1.66742	-1.77892	0.0238522	1	GO:0007155(cell adhesion),GO:0007156(homophilic cell adhesion via plasma membrane adhesion molecules)	GO:0005886(plasma membrane),GO:0016020(membrane)	GO:0005509(calcium ion binding)	-
CAFS_CommonC_G_088613	Up	10.13	32	3.15893	1.65944	-1.78411	0.0495298	1	-	-	-	-
CAFS_CommonC_G_073474	Up	13.14	41.5	3.1583	1.65915	-1.80092	0.0251215	1	GO:0008152(metabolic process)	-	GO:0003824(catalytic activity)	K05607 AUH; methylglutaconyl-CoA hydratase [EC:4.2.1.18]
CAFS_CommonC_G_058447	Up	15	47	3.13333	1.6477	-1.75821	0.0269842	1	-	-	GO:0008289(lipid binding)	-
CAFS_CommonC_G_029683	Up	11.17	34.96	3.12981	1.64608	-1.77712	0.0334902	1	-	-	-	-
CAFS_CommonC_G_059454	Up	19.33	60.34	3.12157	1.64227	-1.7713	0.0233622	1	-	-	GO:0005515(protein binding)	-
CAFS_CommonC_G_015620	Up	19.35	60.28	3.11525	1.63935	-1.7713	0.0233622	1	-	-	-	-
CAFS_CommonC_G_051584	Up	22	68	3.09091	1.62803	-1.74137	0.0227557	1	-	-	GO:0005515(protein binding)	-
CAFS_CommonC_G_074611	Up	11	34	3.09091	1.62803	-1.73544	0.038112	1	-	-	-	K13510 LPCAT1_2; lysophosphatidylcholine acyltransferase / lyso-PAF acetyltransferase [EC:2.3.1.23 2.3.1.67]
CAFS_CommonC_G_000896	Up	26	80	3.07692	1.62149	-1.73575	0.0221228	1	-	-	-	K16771 -
CAFS_CommonC_G_022789	Up	17	52	3.05882	1.61298	-1.7246	0.028557	1	-	-	GO:0005509(calcium ion binding),GO:0005515(protein binding)	-
CAFS_CommonC_G_029810	Up	14	42.03	3.00214	1.58599	-1.69503	0.0340197	1	GO:0006470(protein dephosphorylation),GO:0016311(dephosphorylation)	-	GO:0004725(protein tyrosine phosphatase activity),GO:0008138(protein tyrosine/serine/threonine phosphatase activity),GO:0016791(phosphatase activity)	K18078 -
CAFS_CommonC_G_008926	Up	19	57.03	3.00158	1.58572	-1.69745	0.0299008	1	-	-	-	-
CAFS_CommonC_G_081690	Up	26	78	3	1.58496	-1.69928	0.0250722	1	-	GO:0016020(membrane)	-	-
CAFS_CommonC_G_048537	Up	20	60	3	1.58496	-1.69779	0.0293124	1	-	-	-	-
CAFS_CommonC_G_078475	Up	20	60	3	1.58496	-1.69779	0.0293124	1	-	GO:0030141(secretory granule)	-	-
CAFS_CommonC_G_002147	Up	11	33	3	1.58496	-1.69253	0.0434223	1	-	-	-	-
CAFS_CommonC_G_015780	Up	15	44.88	2.992	1.58111	-1.69564	0.0329911	1	-	-	GO:0005515(protein binding)	-
CAFS_CommonC_G_068128	Up	11.75	35.15	2.99149	1.58086	-1.65299	0.046668	1	-	-	-	-
CAFS_CommonC_G_038875	Up	22	65	2.95455	1.56294	-1.67639	0.0282898	1	-	-	-	-
CAFS_CommonC_G_088603	Up	17	50	2.94118	1.55639	-1.66815	0.034271	1	-	GO:0005576(extracellular region)	GO:0005179(hormone activity)	-
CAFS_CommonC_G_056099	Up	29.07	85.29	2.93395	1.55285	-1.66629	0.0273175	1	GO:0006886(intracellular protein transport),GO:0007264(small GTPase mediated signal transduction),GO:0015031(protein transport)	GO:0005622(intracellular)	GO:0005525(GTP binding)	-
CAFS_CommonC_G_092041	Up	25.25	73.57	2.91366	1.54283	-1.67974	0.0270533	1	-	-	-	-
CAFS_CommonC_G_071954	Up	21	61	2.90476	1.53842	-1.65164	0.0335401	1	GO:0005975(carbohydrate metabolic process),GO:0006032(chitin catabolic process)	-	GO:0004553(hydrolase activity, hydrolyzing O-glycosyl compounds),GO:0004568(chitinase activity)	K17525 -
CAFS_CommonC_G_065834	Up	18	52	2.88889	1.53051	-1.64275	0.03639	1	-	-	-	-
CAFS_CommonC_G_005097	Up	15.39	44	2.859	1.51551	-1.6633	0.0365185	1	-	-	GO:0046872(metal ion binding)	-
CAFS_CommonC_G_001994	Up	22.97	65.48	2.85067	1.5113	-1.61263	0.0344414	1	-	-	GO:0005515(protein binding)	-
CAFS_CommonC_G_065205	Up	19	54	2.84211	1.50696	-1.61961	0.0384394	1	-	-	GO:0005515(protein binding)	-
CAFS_CommonC_G_002946	Up	30	85	2.83333	1.5025	-1.61759	0.0319427	1	-	-	GO:0005515(protein binding)	-
CAFS_CommonC_G_006716	Up	30	85	2.83333	1.5025	-1.61759	0.0319427	1	GO:0007165(signal transduction)	-	GO:0005515(protein binding)	-
CAFS_CommonC_G_007080	Up	184.67	522.99	2.83202	1.50183	-1.61791	0.0174337	1	-	-	GO:0005515(protein binding)	K10523 -
CAFS_CommonC_G_089560	Up	17	48	2.82353	1.4975	-1.6094	0.0412252	1	-	GO:0005576(extracellular region)	GO:0005179(hormone activity)	-
CAFS_CommonC_G_041758	Up	13.93	38.96	2.79684	1.4838	-1.58843	0.0470814	1	-	-	GO:0005515(protein binding)	-
CAFS_CommonC_G_042729	Up	60	167	2.78333	1.47681	-1.59403	0.0231732	1	-	-	-	K11155 DGAT1; diacylglycerol O-acyltransferase 1 [EC:2.3.1.20 2.3.1.75 2.3.1.76]
CAFS_CommonC_G_043813	Up	18	50	2.77778	1.47393	-1.58629	0.0434367	1	-	-	GO:0005515(protein binding)	-
CAFS_CommonC_G_050248	Up	41.31	114.51	2.77197	1.47091	-1.60417	0.0257243	1	-	-	-	-
CAFS_CommonC_G_089847	Up	1125	3109.53	2.76403	1.46677	-1.58618	0.0180421	1	GO:0006457(protein folding),GO:0006950(response to stress)	-	GO:0005524(ATP binding),GO:0051082(unfolded protein binding)	K09487 HSP90B, TRA1; heat shock protein 90kDa beta
CAFS_CommonC_G_002172	Up	29.05	80.13	2.75835	1.4638	-1.57895	0.0365312	1	-	-	-	-
CAFS_CommonC_G_091698	Up	20	55	2.75	1.45943	-1.57252	0.0438491	1	GO:0006811(ion transport),GO:0006813(potassium ion transport),GO:0055085(transmembrane transport)	GO:0016020(membrane)	GO:0005216(ion channel activity),GO:0005249(voltage-gated potassium channel activity),GO:0005267(potassium channel activity)	-
CAFS_CommonC_G_089825	Up	14.24	39.01	2.73947	1.45389	-1.58843	0.0470814	1	-	-	GO:0005515(protein binding)	-
CAFS_CommonC_G_014617	Up	15	41	2.73333	1.45066	-1.56171	0.0497416	1	GO:0006935(chemotaxis),GO:0007186(G-protein coupled receptor signaling pathway)	GO:0016021(integral component of membrane)	GO:0004930(G-protein coupled receptor activity),GO:0004950(chemokine receptor activity)	-
CAFS_CommonC_G_087057	Up	36.23	98.85	2.7284	1.44806	-1.57528	0.029686	1	-	-	-	-
CAFS_CommonC_G_035454	Up	22	60	2.72727	1.44746	-1.56113	0.0441781	1	-	-	-	-
CAFS_CommonC_G_069617	Up	18	49	2.72222	1.44478	-1.55722	0.0474936	1	GO:0006508(proteolysis),GO:0006915(apoptotic process),GO:0042981(regulation of apoptotic process)	-	GO:0004197(cysteine-type endopeptidase activity),GO:0005515(protein binding),GO:0008234(cysteine-type peptidase activity)	-
CAFS_CommonC_G_072188	Up	18	49	2.72222	1.44478	-1.55722	0.0474936	1	-	-	-	-
CAFS_CommonC_G_026418	Up	24.87	67.64	2.71974	1.44347	-1.55796	0.0402726	1	GO:0007155(cell adhesion),GO:0007156(homophilic cell adhesion via plasma membrane adhesion molecules)	GO:0005886(plasma membrane),GO:0016020(membrane)	GO:0005509(calcium ion binding)	-
CAFS_CommonC_G_056413	Up	35.35	95.98	2.71513	1.44102	-1.57143	0.0344147	1	-	-	-	-
CAFS_CommonC_G_091418	Up	23	61.74	2.68435	1.42457	-1.54458	0.0427392	1	-	-	-	-
CAFS_CommonC_G_013892	Up	38	102	2.68421	1.4245	-1.54056	0.0333359	1	-	-	-	-
CAFS_CommonC_G_024454	Up	21	56	2.66667	1.41504	-1.52851	0.0495396	1	-	-	GO:0005515(protein binding)	-
CAFS_CommonC_G_038788	Up	41.76	110.06	2.63554	1.3981	-1.50545	0.0358746	1	-	-	GO:0005515(protein binding)	-
CAFS_CommonC_G_004955	Up	27	71	2.62963	1.39486	-1.50966	0.0462032	1	-	GO:0005576(extracellular region)	GO:0005179(hormone activity)	-
CAFS_CommonC_G_001202	Up	43.74	114.71	2.62254	1.39097	-1.5026	0.0362868	1	-	-	GO:0005515(protein binding)	-
CAFS_CommonC_G_082792	Up	29	76	2.62069	1.38995	-1.50506	0.0462892	1	GO:0006357(regulation of transcription from RNA polymerase II promoter)	GO:0016592(mediator complex)	GO:0001104(RNA polymerase II transcription cofactor activity)	-
CAFS_CommonC_G_035364	Up	28.34	74.02	2.61186	1.38508	-1.51705	0.0448494	1	-	-	-	-
CAFS_CommonC_G_001151	Up	25	64.97	2.5988	1.37785	-1.49298	0.0493378	1	GO:0006468(protein phosphorylation)	-	GO:0004672(protein kinase activity),GO:0004674(protein serine/threonine kinase activity),GO:0005524(ATP binding)	-
CAFS_CommonC_G_080921	Up	159.04	412.63	2.5945	1.37546	-1.49566	0.0280611	1	GO:0006633(fatty acid biosynthetic process),GO:0055114(oxidation-reduction process)	-	GO:0005506(iron ion binding),GO:0016491(oxidoreductase activity)	K14424 SMO2; 4-alpha-methyl-delta7-sterol-4alpha-methyl oxidase [EC:1.14.13.72]
CAFS_CommonC_G_082303	Up	73	188	2.57534	1.36476	-1.48242	0.034142	1	-	-	GO:0020037(heme binding)	-
CAFS_CommonC_G_014301	Up	39.25	100.38	2.55745	1.35471	-1.47468	0.0413857	1	-	GO:0016020(membrane)	GO:0005044(scavenger receptor activity)	K13912 DMBT1; deleted in malignant brain tumors 1 protein
CAFS_CommonC_G_013110	Up	63.95	163.53	2.55715	1.35454	-1.47498	0.0352171	1	GO:0001558(regulation of cell growth),GO:0006508(proteolysis)	GO:0005576(extracellular region)	GO:0004252(serine-type endopeptidase activity),GO:0005515(protein binding),GO:0005520(insulin-like growth factor binding)	-
CAFS_CommonC_G_010685	Up	36.7	93	2.53406	1.34145	-1.4458	0.0453522	1	-	-	GO:0005515(protein binding)	-
CAFS_CommonC_G_063782	Up	119.21	301.25	2.52705	1.33746	-1.4571	0.0335951	1	-	-	-	K00710 GALNT; polypeptide N-acetylgalactosaminyltransferase [EC:2.4.1.41]
CAFS_CommonC_G_002760	Up	127.53	322.16	2.52615	1.33694	-1.44929	0.035161	1	-	-	GO:0005515(protein binding)	-
CAFS_CommonC_G_084247	Up	95	238	2.50526	1.32496	-1.44302	0.0369122	1	GO:0005975(carbohydrate metabolic process),GO:0006030(chitin metabolic process),GO:0006032(chitin catabolic process)	GO:0005576(extracellular region)	GO:0004553(hydrolase activity, hydrolyzing O-glycosyl compounds),GO:0004568(chitinase activity),GO:0008061(chitin binding)	K01183 E3.2.1.14; chitinase [EC:3.2.1.14]
CAFS_CommonC_G_004402	Up	66.3	165.8	2.50075	1.32236	-1.44815	0.0386941	1	-	GO:0005923(bicellular tight junction),GO:0016021(integral component of membrane)	GO:0005198(structural molecule activity)	-
CAFS_CommonC_G_049253	Up	40	100	2.5	1.32193	-1.43827	0.0465329	1	-	-	-	-
CAFS_CommonC_G_052534	Up	77	185	2.4026	1.26459	-1.3824	0.0478861	1	-	-	-	-
CAFS_CommonC_G_009843	Up	1078	2573	2.38683	1.25509	-1.37429	0.0394559	1	GO:0045454(cell redox homeostasis)	-	-	K09580 PDIA1, P4HB; protein disulfide-isomerase A1 [EC:5.3.4.1]
CAFS_CommonC_G_057931	Up	1107	2610	2.35772	1.23739	-1.3566	0.0419632	1	GO:0006953(acute-phase response)	GO:0005576(extracellular region)	-	-
CAFS_CommonC_G_082774	Up	100.39	236.3	2.35382	1.235	-1.35695	0.0495398	1	GO:0046836(glycolipid transport)	GO:0005737(cytoplasm)	GO:0017089(glycolipid transporter activity),GO:0051861(glycolipid binding)	-
CAFS_CommonC_G_047474	Up	1166.04	2728.28	2.33978	1.22637	-1.34548	0.0435842	1	-	-	GO:0003796(lysozyme activity)	-
CAFS_CommonC_G_013897	Up	292	681.13	2.33264	1.22196	-1.3406	0.0463277	1	-	-	-	-
CAFS_CommonC_G_036266	Up	222	517	2.32883	1.2196	-1.3384	0.0477416	1	-	-	-	-
CAFS_CommonC_G_022092	Up	1305	3036	2.32644	1.21812	-1.33734	0.0447612	1	-	-	-	-
CAFS_CommonC_G_090735	Up	356.96	820.56	2.29874	1.20085	-1.32045	0.0488294	1	GO:0006810(transport),GO:0055085(transmembrane transport)	GO:0016021(integral component of membrane)	GO:0005524(ATP binding),GO:0042626(ATPase activity, coupled to transmembrane movement of substances)	K05658 ABCB1; ATP-binding cassette, subfamily B (MDR/TAP), member 1 [EC:3.6.3.44]

## Sheet: Down
Gene_id	Trand	ReadsCount(WT)	ReadsCount(TM)	FC（WT/TM）	logFC(WT/TM)	PValue	FDR	GO:BiologicalProcess	GO:CellularComponent	GO:MolecularFunction	KEGG
CAFS_CommonC_G_066699	Down	364.96	1	364.96	8.51159	1.62e-14	1.77e-10	GO:0015671(oxygen transport)	GO:0005833(hemoglobin complex)	GO:0005506(iron ion binding),GO:0019825(oxygen binding),GO:0020037(heme binding)	-
CAFS_CommonC_G_048410	Down	1107.93	3.15	351.724	8.4583	8.64e-17	1.89e-12	GO:0006412(translation)	GO:0005622(intracellular),GO:0005840(ribosome)	GO:0003735(structural constituent of ribosome)	K02976 RP-S26e, RPS26; small subunit ribosomal protein S26e
CAFS_CommonC_G_029206	Down	1643.3	5.46	300.971	8.23348	1.82e-17	7.97e-13	GO:0015671(oxygen transport)	GO:0005833(hemoglobin complex)	GO:0005506(iron ion binding),GO:0019825(oxygen binding),GO:0020037(heme binding)	-
CAFS_CommonC_G_011161	Down	880.2	3.04	289.539	8.17762	8.18e-16	1.19e-11	GO:0015671(oxygen transport)	GO:0005833(hemoglobin complex)	GO:0005506(iron ion binding),GO:0019825(oxygen binding),GO:0020037(heme binding)	-
CAFS_CommonC_G_051354	Down	172.25	1	172.25	7.42836	1.93e-11	1.41e-07	GO:0005975(carbohydrate metabolic process),GO:0006013(mannose metabolic process)	-	GO:0004553(hydrolase activity, hydrolyzing O-glycosyl compounds),GO:0004559(alpha-mannosidase activity),GO:0008270(zinc ion binding),GO:0015923(mannosidase activity)	K01191 E3.2.1.24; alpha-mannosidase [EC:3.2.1.24]
CAFS_CommonC_G_068758	Down	138.76	1	138.76	7.11645	1.29e-10	8.04e-07	-	-	-	-
CAFS_CommonC_G_029207	Down	1067.43	9.54	111.89	6.80594	1.34e-13	1.17e-09	GO:0015671(oxygen transport)	GO:0005833(hemoglobin complex)	GO:0005506(iron ion binding),GO:0019825(oxygen binding),GO:0020037(heme binding)	-
CAFS_CommonC_G_022355	Down	159.58	3.01	53.0166	5.72837	7.49e-09	4.09e-05	-	-	-	-
CAFS_CommonC_G_072107	Down	52.99	1	52.99	5.72765	4.66e-07	0.00203537	-	-	-	-
CAFS_CommonC_G_057519	Down	49.02	1	49.02	5.6153	8.76e-07	0.00318923	-	-	GO:0005515(protein binding)	-
CAFS_CommonC_G_025896	Down	43.65	1	43.65	5.44791	2.05e-06	0.00688763	-	-	-	-
CAFS_CommonC_G_031223	Down	37.92	1	37.92	5.24489	5.19e-06	0.0141727	-	-	-	-
CAFS_CommonC_G_070770	Down	36	1	36	5.16993	5.69e-05	0.079094	-	-	-	-
CAFS_CommonC_G_027993	Down	35.58	1	35.58	5.15299	5.69e-05	0.079094	-	-	-	-
CAFS_CommonC_G_065676	Down	123.54	3.84	32.1719	5.00773	2.15e-07	0.00104404	-	-	GO:0005515(protein binding)	-
CAFS_CommonC_G_047452	Down	32	1	32	5	0.000127312	0.139098	-	-	GO:0005515(protein binding)	-
CAFS_CommonC_G_077579	Down	32	1	32	5	0.000127312	0.139098	GO:0007166(cell surface receptor signaling pathway),GO:0007186(G-protein coupled receptor signaling pathway)	GO:0016020(membrane),GO:0016021(integral component of membrane)	GO:0004888(transmembrane signaling receptor activity),GO:0004930(G-protein coupled receptor activity),GO:0004991(parathyroid hormone receptor activity)	-
CAFS_CommonC_G_077061	Down	30.67	1	30.67	4.93876	2.25e-05	0.0491273	-	-	-	-
CAFS_CommonC_G_073986	Down	30	1	30	4.90689	2.82e-05	0.0561128	-	GO:0016021(integral component of membrane)	-	-
CAFS_CommonC_G_012754	Down	30	1	30	4.90689	0.000195424	0.181715	-	-	GO:0004842(ubiquitin-protein transferase activity)	-
CAFS_CommonC_G_018847	Down	59	2	29.5	4.88264	7.49e-06	0.0192455	GO:0006508(proteolysis)	-	GO:0004252(serine-type endopeptidase activity)	-
CAFS_CommonC_G_090663	Down	29.32	1	29.32	4.87381	3.57e-05	0.0649727	-	-	-	-
CAFS_CommonC_G_089118	Down	28	1	28	4.80735	4.53e-05	0.0733626	-	-	-	-
CAFS_CommonC_G_086324	Down	26.7	1	26.7	4.73877	5.79e-05	0.079094	-	-	GO:0008270(zinc ion binding)	K16675 ZDHHC9_14_18; palmitoyltransferase ZDHHC9/14/18 [EC:2.3.1.225]
CAFS_CommonC_G_060152	Down	26	1	26	4.70044	7.45e-05	0.0986052	-	-	GO:0003950(NAD+ ADP-ribosyltransferase activity)	-
CAFS_CommonC_G_053162	Down	26	1	26	4.70044	0.000488131	0.328261	-	-	GO:0016773(phosphotransferase activity, alcohol group as acceptor)	K07203 MTOR, FRAP, TOR; serine/threonine-protein kinase mTOR [EC:2.7.11.1]
CAFS_CommonC_G_042078	Down	25	1	25	4.64386	9.64e-05	0.120273	-	-	-	-
CAFS_CommonC_G_091658	Down	25	1	25	4.64386	0.000621965	0.358124	-	-	GO:0005515(protein binding)	-
CAFS_CommonC_G_004836	Down	74	3	24.6667	4.62449	4.77e-06	0.0139103	-	-	-	-
CAFS_CommonC_G_020260	Down	24.31	1	24.31	4.60348	0.000125561	0.139098	-	-	-	K12626 LSM7; U6 snRNA-associated Sm-like protein LSm7
CAFS_CommonC_G_040650	Down	23.46	1	23.46	4.55213	0.000164799	0.163687	-	-	-	-
CAFS_CommonC_G_002722	Down	23.32	1	23.32	4.5435	0.000164799	0.163687	-	-	-	-
CAFS_CommonC_G_028996	Down	23	1	23	4.52356	0.00102803	0.488348	-	-	GO:0005509(calcium ion binding),GO:0005515(protein binding)	-
CAFS_CommonC_G_091012	Down	45	2	22.5	4.49185	5.78e-05	0.079094	-	-	-	-
CAFS_CommonC_G_090780	Down	8.99	0.4	22.475	4.49025	0.0140787	1	-	-	GO:0005515(protein binding)	-
CAFS_CommonC_G_032550	Down	21.75	1	21.75	4.44294	0.00021796	0.194398	-	-	-	-
CAFS_CommonC_G_024701	Down	18.96	0.89	21.3034	4.41301	0.00304285	0.807305	-	-	-	-
CAFS_CommonC_G_042665	Down	47.11	2.25	20.9378	4.38804	4.2e-05	0.0733626	-	-	-	-
CAFS_CommonC_G_068144	Down	20	1	20	4.32193	0.00229484	0.72829	-	-	GO:0046872(metal ion binding)	-
CAFS_CommonC_G_077583	Down	20	1	20	4.32193	0.00229484	0.72829	-	-	GO:0005515(protein binding)	-
CAFS_CommonC_G_083587	Down	20	1	20	4.32193	0.00229484	0.72829	-	-	GO:0005515(protein binding)	-
CAFS_CommonC_G_068323	Down	19.79	1	19.79	4.3067	0.000390825	0.299653	-	-	GO:0005515(protein binding)	-
CAFS_CommonC_G_001532	Down	19.64	1	19.64	4.29572	0.000390825	0.299653	-	-	GO:0046983(protein dimerization activity)	-
CAFS_CommonC_G_031537	Down	19.58	1	19.58	4.29131	0.000390825	0.299653	-	GO:0016021(integral component of membrane)	GO:0004252(serine-type endopeptidase activity)	K09650 -
CAFS_CommonC_G_059937	Down	19.34	1	19.34	4.27352	0.000530405	0.328503	GO:0035556(intracellular signal transduction)	-	-	-
CAFS_CommonC_G_058882	Down	19.04	1	19.04	4.25096	0.00304285	0.807305	GO:0006468(protein phosphorylation)	-	GO:0004672(protein kinase activity),GO:0004674(protein serine/threonine kinase activity),GO:0004707(MAP kinase activity),GO:0005524(ATP binding)	K14512 MPK6; mitogen-activated protein kinase 6 [EC:2.7.11.24]
CAFS_CommonC_G_035457	Down	19	1	19	4.24793	0.000530405	0.328503	GO:0006508(proteolysis)	-	GO:0004252(serine-type endopeptidase activity)	-
CAFS_CommonC_G_037554	Down	19	1	19	4.24793	0.00304285	0.807305	GO:0007155(cell adhesion),GO:0007156(homophilic cell adhesion via plasma membrane adhesion molecules)	GO:0005886(plasma membrane),GO:0016020(membrane)	GO:0005509(calcium ion binding)	-
CAFS_CommonC_G_039404	Down	19	1	19	4.24793	0.00304285	0.807305	-	-	-	-
CAFS_CommonC_G_068856	Down	19	1	19	4.24793	0.00304285	0.807305	-	-	-	-
CAFS_CommonC_G_089229	Down	18.81	1	18.81	4.23343	0.000530405	0.328503	-	-	-	-
CAFS_CommonC_G_071373	Down	18	1	18	4.16993	0.00406644	0.866913	-	-	-	-
CAFS_CommonC_G_075405	Down	18	1	18	4.16993	0.00406644	0.866913	-	-	-	K18628 -
CAFS_CommonC_G_081069	Down	18	1	18	4.16993	0.00406644	0.866913	-	-	-	-
CAFS_CommonC_G_015338	Down	17.93	1	17.93	4.1643	0.00406644	0.866913	-	-	-	-
CAFS_CommonC_G_050438	Down	17.85	1	17.85	4.15785	0.000726851	0.378162	-	-	-	-
CAFS_CommonC_G_052930	Down	33.76	1.9	17.7684	4.15124	0.000336207	0.282814	-	-	-	-
CAFS_CommonC_G_065717	Down	24	1.37	17.5182	4.13079	0.000797167	0.404679	GO:0006811(ion transport),GO:0055085(transmembrane transport),GO:0070588(calcium ion transmembrane transport)	GO:0005891(voltage-gated calcium channel complex),GO:0016020(membrane)	GO:0005216(ion channel activity),GO:0005245(voltage-gated calcium channel activity)	-
CAFS_CommonC_G_091453	Down	17	1	17	4.08746	0.00100641	0.483526	GO:0006816(calcium ion transport),GO:0007154(cell communication),GO:0055085(transmembrane transport)	GO:0016020(membrane),GO:0016021(integral component of membrane)	GO:0005432(calcium:sodium antiporter activity)	K03452 -
CAFS_CommonC_G_018502	Down	17	1	17	4.08746	0.00547934	1	-	-	-	-
CAFS_CommonC_G_056435	Down	17	1	17	4.08746	0.00547934	1	-	-	-	-
CAFS_CommonC_G_061112	Down	17	1	17	4.08746	0.00547934	1	-	-	-	-
CAFS_CommonC_G_077602	Down	17	1	17	4.08746	0.00547934	1	-	-	-	-
CAFS_CommonC_G_090879	Down	17	1	17	4.08746	0.00547934	1	-	-	GO:0005515(protein binding)	-
CAFS_CommonC_G_080271	Down	16.63	1	16.63	4.05572	0.00547934	1	-	-	-	-
CAFS_CommonC_G_029286	Down	14.04	0.86	16.3256	4.02906	0.0102151	1	-	-	-	-
CAFS_CommonC_G_007871	Down	37.01	2.28	16.2325	4.02081	0.000191901	0.181715	GO:0007165(signal transduction)	GO:0005737(cytoplasm)	GO:0005515(protein binding)	-
CAFS_CommonC_G_079472	Down	16.06	1	16.06	4.0054	0.00140897	0.585251	-	-	-	K14437 -
CAFS_CommonC_G_008078	Down	16	1	16	4	0.00140897	0.585251	-	-	-	-
CAFS_CommonC_G_050219	Down	16	1	16	4	0.00744743	1	GO:0035556(intracellular signal transduction)	-	-	-
CAFS_CommonC_G_062221	Down	16	1	16	4	0.00744743	1	-	-	GO:0005515(protein binding)	-
CAFS_CommonC_G_062744	Down	16	1	16	4	0.00744743	1	-	-	-	-
CAFS_CommonC_G_039810	Down	15.81	1	15.81	3.98277	0.00744743	1	-	GO:0031012(extracellular matrix)	GO:0004222(metalloendopeptidase activity)	K08624 -
CAFS_CommonC_G_017027	Down	15.59	1	15.59	3.96255	0.00140897	0.585251	-	-	-	-
CAFS_CommonC_G_033792	Down	15.53	1	15.53	3.95699	0.00140897	0.585251	-	-	-	-
CAFS_CommonC_G_034455	Down	15.07	1	15.07	3.91361	0.00199605	0.686875	-	-	-	-
CAFS_CommonC_G_037518	Down	15	1	15	3.90689	0.00199605	0.686875	-	-	GO:0005515(protein binding)	-
CAFS_CommonC_G_056620	Down	15	1	15	3.90689	0.00199605	0.686875	-	-	GO:0005102(receptor binding),GO:0008083(growth factor activity)	-
CAFS_CommonC_G_000247	Down	15	1	15	3.90689	0.0102151	1	-	-	GO:0005515(protein binding)	-
CAFS_CommonC_G_015984	Down	15	1	15	3.90689	0.0102151	1	-	-	GO:0016884(carbon-nitrogen ligase activity, with glutamine as amido-N-donor)	K02433 gatA, QRSL1; aspartyl-tRNA(Asn)/glutamyl-tRNA(Gln) amidotransferase subunit A [EC:6.3.5.6 6.3.5.7]
CAFS_CommonC_G_032444	Down	15	1	15	3.90689	0.0102151	1	-	GO:0016459(myosin complex)	GO:0003774(motor activity),GO:0005524(ATP binding)	K10357 -
CAFS_CommonC_G_038449	Down	15	1	15	3.90689	0.0102151	1	-	-	GO:0005525(GTP binding)	-
CAFS_CommonC_G_038651	Down	15	1	15	3.90689	0.0102151	1	-	-	GO:0046983(protein dimerization activity)	-
CAFS_CommonC_G_023105	Down	15.74	1.05	14.9905	3.90597	0.00744743	1	-	-	-	-
CAFS_CommonC_G_005379	Down	16.37	1.11	14.7477	3.88242	0.00744743	1	-	-	-	-
CAFS_CommonC_G_033973	Down	221	15	14.7333	3.88101	2.84e-06	0.00887534	GO:0006810(transport)	-	GO:0005215(transporter activity),GO:0008289(lipid binding)	K03098 -
CAFS_CommonC_G_082975	Down	14.66	1	14.66	3.87381	0.00199605	0.686875	-	-	-	-
CAFS_CommonC_G_068660	Down	14.57	1	14.57	3.86493	0.00199605	0.686875	-	-	-	-
CAFS_CommonC_G_047359	Down	58	4	14.5	3.85798	7.67e-05	0.0986052	-	-	GO:0005515(protein binding),GO:0005525(GTP binding)	K16531 -
CAFS_CommonC_G_082319	Down	14.47	1	14.47	3.85499	0.00199605	0.686875	-	-	GO:0008270(zinc ion binding)	K10658 -
CAFS_CommonC_G_030017	Down	14.3	1	14.3	3.83794	0.0102151	1	-	-	GO:0005515(protein binding)	-
CAFS_CommonC_G_088922	Down	28	2	14	3.80735	0.00114105	0.515257	GO:0006308(DNA catabolic process)	-	GO:0004536(deoxyribonuclease activity),GO:0016888(endodeoxyribonuclease activity, producing 5'-phosphomonoesters)	-
CAFS_CommonC_G_013497	Down	14	1	14	3.80735	0.00199605	0.686875	-	-	-	-
CAFS_CommonC_G_048939	Down	14	1	14	3.80735	0.00199605	0.686875	-	-	GO:0046983(protein dimerization activity)	-
CAFS_CommonC_G_000602	Down	14	1	14	3.80735	0.0102151	1	-	-	GO:0005524(ATP binding),GO:0016887(ATPase activity)	K10408 DNAH; dynein heavy chain, axonemal
CAFS_CommonC_G_019186	Down	14	1	14	3.80735	0.0102151	1	-	-	-	-
CAFS_CommonC_G_021631	Down	14	1	14	3.80735	0.0102151	1	-	-	GO:0003677(DNA binding)	-
CAFS_CommonC_G_065302	Down	14	1	14	3.80735	0.0102151	1	-	-	-	-
CAFS_CommonC_G_019038	Down	13.97	1	13.97	3.80426	0.0102151	1	GO:0006955(immune response),GO:0019882(antigen processing and presentation)	-	-	-
CAFS_CommonC_G_011860	Down	27	2	13.5	3.75489	0.0014195	0.585251	-	-	-	-
CAFS_CommonC_G_017595	Down	13	1	13	3.70044	0.00286389	0.792156	-	-	-	-
CAFS_CommonC_G_028230	Down	13	1	13	3.70044	0.00286389	0.792156	-	-	-	-
CAFS_CommonC_G_038749	Down	13	1	13	3.70044	0.00286389	0.792156	-	-	GO:0003676(nucleic acid binding),GO:0016787(hydrolase activity),GO:0046872(metal ion binding)	-
CAFS_CommonC_G_055632	Down	13	1	13	3.70044	0.00286389	0.792156	-	-	GO:0003676(nucleic acid binding)	K14411 MSI; RNA-binding protein Musashi
CAFS_CommonC_G_078370	Down	13	1	13	3.70044	0.00286389	0.792156	-	-	-	-
CAFS_CommonC_G_091629	Down	13	1	13	3.70044	0.00286389	0.792156	-	-	-	-
CAFS_CommonC_G_028706	Down	13	1	13	3.70044	0.0141459	1	GO:0006511(ubiquitin-dependent protein catabolic process)	-	GO:0036459(thiol-dependent ubiquitinyl hydrolase activity)	K11842 -
CAFS_CommonC_G_033089	Down	13	1	13	3.70044	0.0141459	1	GO:0006813(potassium ion transport),GO:0051260(protein homooligomerization)	GO:0008076(voltage-gated potassium channel complex)	GO:0005249(voltage-gated potassium channel activity),GO:0005515(protein binding)	K15074 -
CAFS_CommonC_G_036706	Down	13	1	13	3.70044	0.0141459	1	-	-	-	-
CAFS_CommonC_G_036997	Down	13	1	13	3.70044	0.0141459	1	-	-	-	-
CAFS_CommonC_G_042065	Down	13	1	13	3.70044	0.0141459	1	-	-	-	-
CAFS_CommonC_G_069964	Down	13	1	13	3.70044	0.0141459	1	GO:0006355(regulation of transcription, DNA-templated)	GO:0005634(nucleus)	GO:0003677(DNA binding),GO:0003700(transcription factor activity, sequence-specific DNA binding),GO:0005524(ATP binding)	-
CAFS_CommonC_G_056221	Down	12.86	1	12.86	3.68482	0.00286389	0.792156	-	-	-	-
CAFS_CommonC_G_053487	Down	12.86	1	12.86	3.68482	0.0141459	1	-	-	GO:0005525(GTP binding)	-
CAFS_CommonC_G_007865	Down	19	1.49	12.7517	3.67262	0.00304285	0.807305	-	-	GO:0030246(carbohydrate binding)	-
CAFS_CommonC_G_045698	Down	62	5	12.4	3.63227	0.000110253	0.130226	GO:0009116(nucleoside metabolic process)	-	GO:0003824(catalytic activity)	-
CAFS_CommonC_G_081430	Down	12.98	1.06	12.2453	3.61415	0.0141459	1	-	-	-	-
CAFS_CommonC_G_049977	Down	43.2	3.59	12.0334	3.58898	0.000622182	0.358124	-	-	-	-
CAFS_CommonC_G_012997	Down	24	2	12	3.58496	0.00281198	0.792156	-	-	GO:0005515(protein binding)	-
CAFS_CommonC_G_018905	Down	12	1	12	3.58496	0.00416566	0.866913	-	-	-	-
CAFS_CommonC_G_034900	Down	12	1	12	3.58496	0.00416566	0.866913	-	-	-	-
CAFS_CommonC_G_043504	Down	12	1	12	3.58496	0.00416566	0.866913	-	-	GO:0005515(protein binding)	-
CAFS_CommonC_G_050310	Down	12	1	12	3.58496	0.00416566	0.866913	GO:0006355(regulation of transcription, DNA-templated)	-	GO:0003677(DNA binding),GO:0043565(sequence-specific DNA binding)	K09338 -
CAFS_CommonC_G_071372	Down	12	1	12	3.58496	0.00416566	0.866913	-	-	-	-
CAFS_CommonC_G_073812	Down	12	1	12	3.58496	0.00416566	0.866913	GO:0006749(glutathione metabolic process)	-	GO:0003840(gamma-glutamyltransferase activity)	K18592 GGT1_5; gamma-glutamyltranspeptidase / glutathione hydrolase / leukotriene-C4 hydrolase [EC:2.3.2.2 3.4.19.13 3.4.19.14]
CAFS_CommonC_G_076018	Down	12	1	12	3.58496	0.00416566	0.866913	-	-	-	-
CAFS_CommonC_G_091506	Down	12	1	12	3.58496	0.00416566	0.866913	-	-	-	-
CAFS_CommonC_G_010473	Down	12	1	12	3.58496	0.0197869	1	-	-	GO:0005525(GTP binding)	-
CAFS_CommonC_G_011912	Down	12	1	12	3.58496	0.0197869	1	-	-	GO:0005515(protein binding)	-
CAFS_CommonC_G_024661	Down	12	1	12	3.58496	0.0197869	1	-	-	-	-
CAFS_CommonC_G_030868	Down	12	1	12	3.58496	0.0197869	1	-	-	GO:0046872(metal ion binding)	-
CAFS_CommonC_G_051178	Down	12	1	12	3.58496	0.0197869	1	-	-	-	-
CAFS_CommonC_G_075566	Down	12	1	12	3.58496	0.0197869	1	-	-	-	-
CAFS_CommonC_G_026996	Down	11.98	1	11.98	3.58256	0.00416566	0.866913	GO:0006869(lipid transport),GO:0042157(lipoprotein metabolic process)	GO:0005576(extracellular region)	GO:0008289(lipid binding)	-
CAFS_CommonC_G_091347	Down	44.55	3.75	11.88	3.57046	0.000458791	0.323396	-	-	-	-
CAFS_CommonC_G_014100	Down	47	4	11.75	3.55459	0.000341233	0.282814	-	-	-	K08059 IFI30, GILT; interferon, gamma-inducible protein 30
CAFS_CommonC_G_047412	Down	35	3	11.6667	3.54432	0.000814859	0.404679	GO:0006355(regulation of transcription, DNA-templated),GO:0043401(steroid hormone mediated signaling pathway),GO:0048384(retinoic acid receptor signaling pathway)	GO:0005634(nucleus)	GO:0003677(DNA binding),GO:0003700(transcription factor activity, sequence-specific DNA binding),GO:0003707(steroid hormone receptor activity),GO:0003708(retinoic acid receptor activity)	-
CAFS_CommonC_G_006126	Down	23	2	11.5	3.52356	0.00356754	0.858871	-	-	GO:0046872(metal ion binding)	-
CAFS_CommonC_G_085312	Down	23	2	11.5	3.52356	0.00356754	0.858871	-	-	-	K00760 hprT, hpt, HPRT1; hypoxanthine phosphoribosyltransferase [EC:2.4.2.8]
CAFS_CommonC_G_090866	Down	23	2	11.5	3.52356	0.00356754	0.858871	-	-	-	-
CAFS_CommonC_G_069770	Down	34.66	3.06	11.3268	3.50167	0.000814859	0.404679	-	-	GO:0046872(metal ion binding)	-
CAFS_CommonC_G_023073	Down	11.23	1	11.23	3.48929	0.00614931	1	-	-	-	-
CAFS_CommonC_G_087121	Down	24.04	2.15	11.1814	3.48303	0.00281198	0.792156	-	-	GO:0005525(GTP binding)	K17065 DNM1L; dynamin 1-like protein [EC:3.6.5.5]
CAFS_CommonC_G_065294	Down	44	4	11	3.45943	0.000533686	0.328503	GO:0006508(proteolysis)	-	GO:0004197(cysteine-type endopeptidase activity)	K01369 LGMN; legumain [EC:3.4.22.34]
CAFS_CommonC_G_045249	Down	22	2	11	3.45943	0.00455058	0.910538	-	-	-	-
CAFS_CommonC_G_011420	Down	11	1	11	3.45943	0.00614931	1	-	-	-	-
CAFS_CommonC_G_013805	Down	11	1	11	3.45943	0.00614931	1	-	-	-	-
CAFS_CommonC_G_037474	Down	11	1	11	3.45943	0.00614931	1	-	-	-	-
CAFS_CommonC_G_052570	Down	11	1	11	3.45943	0.00614931	1	-	-	GO:0005515(protein binding)	-
CAFS_CommonC_G_082097	Down	11	1	11	3.45943	0.00614931	1	GO:0006355(regulation of transcription, DNA-templated),GO:0043401(steroid hormone mediated signaling pathway)	GO:0005634(nucleus)	GO:0003700(transcription factor activity, sequence-specific DNA binding),GO:0003707(steroid hormone receptor activity)	-
CAFS_CommonC_G_008335	Down	11	1	11	3.45943	0.0279694	1	-	-	GO:0005515(protein binding)	-
CAFS_CommonC_G_015545	Down	11	1	11	3.45943	0.0279694	1	-	-	GO:0046872(metal ion binding)	-
CAFS_CommonC_G_019276	Down	11	1	11	3.45943	0.0279694	1	GO:0006355(regulation of transcription, DNA-templated)	-	GO:0003677(DNA binding),GO:0043565(sequence-specific DNA binding)	-
CAFS_CommonC_G_023401	Down	11	1	11	3.45943	0.0279694	1	-	-	-	K12394 AP1S1_2; AP-1 complex subunit sigma 1/2
CAFS_CommonC_G_028513	Down	11	1	11	3.45943	0.0279694	1	-	-	-	-
CAFS_CommonC_G_033204	Down	11	1	11	3.45943	0.0279694	1	-	-	GO:0005515(protein binding)	-
CAFS_CommonC_G_036969	Down	11	1	11	3.45943	0.0279694	1	-	-	GO:0005515(protein binding)	-
CAFS_CommonC_G_041485	Down	11	1	11	3.45943	0.0279694	1	-	-	-	K12162 -
CAFS_CommonC_G_050609	Down	11	1	11	3.45943	0.0279694	1	-	-	GO:0005515(protein binding)	-
CAFS_CommonC_G_063148	Down	11	1	11	3.45943	0.0279694	1	GO:0006351(transcription, DNA-templated),GO:0006355(regulation of transcription, DNA-templated)	GO:0005634(nucleus),GO:0016021(integral component of membrane)	GO:0003677(DNA binding)	-
CAFS_CommonC_G_075850	Down	11	1	11	3.45943	0.0279694	1	GO:0006950(response to stress),GO:0007186(G-protein coupled receptor signaling pathway)	GO:0016021(integral component of membrane)	GO:0004930(G-protein coupled receptor activity),GO:0004947(bradykinin receptor activity)	-
CAFS_CommonC_G_079719	Down	11	1	11	3.45943	0.0279694	1	-	-	-	-
CAFS_CommonC_G_081785	Down	11	1	11	3.45943	0.0279694	1	GO:0007186(G-protein coupled receptor signaling pathway)	GO:0005834(heterotrimeric G-protein complex)	GO:0004871(signal transducer activity)	-
CAFS_CommonC_G_060235	Down	13.24	1.21	10.9421	3.45182	0.0141459	1	GO:0006979(response to oxidative stress),GO:0055114(oxidation-reduction process)	-	GO:0004602(glutathione peroxidase activity)	K00432 E1.11.1.9; glutathione peroxidase [EC:1.11.1.9]
CAFS_CommonC_G_029857	Down	24.49	2.24	10.933	3.45062	0.00281198	0.792156	-	-	-	-
CAFS_CommonC_G_043688	Down	43	4	10.75	3.42626	0.000622182	0.358124	GO:0006306(DNA methylation)	-	GO:0003677(DNA binding),GO:0008168(methyltransferase activity)	K17398 DNMT3A; DNA (cytosine-5)-methyltransferase 3A [EC:2.1.1.37]
CAFS_CommonC_G_054242	Down	10.61	1	10.61	3.40735	0.00614931	1	-	-	-	-
CAFS_CommonC_G_075664	Down	10.51	1	10.51	3.39369	0.0279694	1	-	-	-	-
CAFS_CommonC_G_003208	Down	21	2	10.5	3.39232	0.00583707	1	-	-	-	-
CAFS_CommonC_G_032249	Down	21	2	10.5	3.39232	0.00583707	1	GO:0006886(intracellular protein transport),GO:0016192(vesicle-mediated transport)	-	-	K04646 CLTC; clathrin heavy chain
CAFS_CommonC_G_083611	Down	21	2	10.5	3.39232	0.00583707	1	-	-	-	K10408 DNAH; dynein heavy chain, axonemal
CAFS_CommonC_G_088722	Down	21	2	10.5	3.39232	0.00583707	1	-	-	GO:0005525(GTP binding)	-
CAFS_CommonC_G_087383	Down	10.3	1	10.3	3.36457	0.0399705	1	-	-	GO:0003924(GTPase activity),GO:0005525(GTP binding)	K14754 MX1; interferon-induced GTP-binding protein Mx1
CAFS_CommonC_G_005334	Down	44.56	4.36	10.2202	3.35335	0.000458791	0.323396	-	-	GO:0005525(GTP binding)	-
CAFS_CommonC_G_018511	Down	30	3	10	3.32193	0.00208845	0.702089	GO:0006508(proteolysis)	GO:0016020(membrane)	GO:0008237(metallopeptidase activity),GO:0008241(peptidyl-dipeptidase activity)	-
CAFS_CommonC_G_029216	Down	30	3	10	3.32193	0.00208845	0.702089	-	-	-	-
CAFS_CommonC_G_008583	Down	20	2	10	3.32193	0.00753089	1	-	-	-	-
CAFS_CommonC_G_029604	Down	20	2	10	3.32193	0.00753089	1	-	-	-	-
CAFS_CommonC_G_031522	Down	10	1	10	3.32193	0.00922396	1	GO:0006486(protein glycosylation)	-	GO:0008373(sialyltransferase activity)	-
CAFS_CommonC_G_049687	Down	10	1	10	3.32193	0.00922396	1	GO:0007186(G-protein coupled receptor signaling pathway)	GO:0016021(integral component of membrane)	GO:0004930(G-protein coupled receptor activity)	-
CAFS_CommonC_G_051344	Down	10	1	10	3.32193	0.00922396	1	GO:0006355(regulation of transcription, DNA-templated)	-	GO:0000975(regulatory region DNA binding),GO:0003700(transcription factor activity, sequence-specific DNA binding)	-
CAFS_CommonC_G_058241	Down	10	1	10	3.32193	0.00922396	1	GO:0006816(calcium ion transport)	GO:0005783(endoplasmic reticulum),GO:0016020(membrane)	GO:0005220(inositol 1,4,5-trisphosphate-sensitive calcium-release channel activity)	K04958 ITPR1; inositol 1,4,5-triphosphate receptor type 1
CAFS_CommonC_G_060516	Down	10	1	10	3.32193	0.00922396	1	-	-	-	-
CAFS_CommonC_G_061471	Down	10	1	10	3.32193	0.00922396	1	-	-	GO:0005515(protein binding)	-
CAFS_CommonC_G_062749	Down	10	1	10	3.32193	0.00922396	1	GO:0006508(proteolysis)	-	GO:0004222(metalloendopeptidase activity),GO:0008270(zinc ion binding)	-
CAFS_CommonC_G_075158	Down	10	1	10	3.32193	0.00922396	1	-	-	-	-
CAFS_CommonC_G_078354	Down	10	1	10	3.32193	0.00922396	1	-	-	GO:0005509(calcium ion binding),GO:0005515(protein binding)	-
CAFS_CommonC_G_079736	Down	10	1	10	3.32193	0.00922396	1	-	-	-	K12456 APC13; anaphase-promoting complex subunit 13
CAFS_CommonC_G_085355	Down	10	1	10	3.32193	0.00922396	1	-	GO:0005576(extracellular region)	-	K13449 PR1; pathogenesis-related protein 1
CAFS_CommonC_G_000208	Down	10	1	10	3.32193	0.0399705	1	-	-	-	-
CAFS_CommonC_G_002746	Down	10	1	10	3.32193	0.0399705	1	-	-	-	-
CAFS_CommonC_G_003684	Down	10	1	10	3.32193	0.0399705	1	-	GO:0016021(integral component of membrane)	GO:0004872(receptor activity)	-
CAFS_CommonC_G_015040	Down	10	1	10	3.32193	0.0399705	1	-	-	GO:0046983(protein dimerization activity)	-
CAFS_CommonC_G_041608	Down	10	1	10	3.32193	0.0399705	1	-	-	GO:0005515(protein binding)	-
CAFS_CommonC_G_044504	Down	10	1	10	3.32193	0.0399705	1	GO:0030155(regulation of cell adhesion),GO:0030334(regulation of cell migration),GO:0045995(regulation of embryonic development)	GO:0005606(laminin-1 complex)	GO:0005102(receptor binding)	-
CAFS_CommonC_G_054394	Down	10	1	10	3.32193	0.0399705	1	-	-	GO:0005515(protein binding)	-
CAFS_CommonC_G_057158	Down	10	1	10	3.32193	0.0399705	1	GO:0007155(cell adhesion),GO:0007156(homophilic cell adhesion via plasma membrane adhesion molecules)	GO:0005886(plasma membrane),GO:0016020(membrane)	GO:0005509(calcium ion binding)	-
CAFS_CommonC_G_058439	Down	10	1	10	3.32193	0.0399705	1	-	GO:0005882(intermediate filament)	GO:0005198(structural molecule activity)	-
CAFS_CommonC_G_058641	Down	10	1	10	3.32193	0.0399705	1	GO:0040007(growth)	-	GO:0008083(growth factor activity)	-
CAFS_CommonC_G_062264	Down	10	1	10	3.32193	0.0399705	1	-	-	-	-
CAFS_CommonC_G_065752	Down	10	1	10	3.32193	0.0399705	1	-	-	-	-
CAFS_CommonC_G_071890	Down	10	1	10	3.32193	0.0399705	1	-	-	GO:0005515(protein binding)	-
CAFS_CommonC_G_084152	Down	10	1	10	3.32193	0.0399705	1	GO:0007165(signal transduction)	-	GO:0004114(3',5'-cyclic-nucleotide phosphodiesterase activity)	-
CAFS_CommonC_G_085302	Down	10	1	10	3.32193	0.0399705	1	GO:0006334(nucleosome assembly)	GO:0000786(nucleosome),GO:0005634(nucleus)	GO:0003677(DNA binding)	-
CAFS_CommonC_G_026765	Down	9.97	1	9.97	3.31759	0.00922396	1	-	-	-	-
CAFS_CommonC_G_061688	Down	10.42	1.05	9.92381	3.31089	0.0399705	1	-	-	-	-
CAFS_CommonC_G_011135	Down	908.92	92.85	9.78912	3.29118	1.19e-05	0.0273349	-	-	-	-
CAFS_CommonC_G_052422	Down	9.7	1	9.7	3.27798	0.00922396	1	GO:0055085(transmembrane transport)	GO:0016021(integral component of membrane)	-	-
CAFS_CommonC_G_058087	Down	65.2	6.74	9.67359	3.27405	0.000356572	0.288579	-	-	GO:0005525(GTP binding)	-
CAFS_CommonC_G_082325	Down	9.67	1	9.67	3.27352	0.00922396	1	-	-	-	-
CAFS_CommonC_G_026459	Down	268	28	9.57143	3.25873	3.03e-05	0.0576515	-	-	-	-
CAFS_CommonC_G_039032	Down	86	9	9.55556	3.25634	0.000150625	0.156733	GO:0007186(G-protein coupled receptor signaling pathway),GO:0008217(regulation of blood pressure),GO:0042310(vasoconstriction),GO:0048484(enteric nervous system development)	GO:0016021(integral component of membrane)	GO:0004930(G-protein coupled receptor activity),GO:0004962(endothelin receptor activity)	-
CAFS_CommonC_G_075602	Down	19	2	9.5	3.24793	0.00977491	1	-	-	-	-
CAFS_CommonC_G_085442	Down	19	2	9.5	3.24793	0.00977491	1	-	-	GO:0046872(metal ion binding)	-
CAFS_CommonC_G_019026	Down	26.21	2.81	9.3274	3.22148	0.00472911	0.910538	-	-	-	-
CAFS_CommonC_G_078274	Down	37	4	9.25	3.20945	0.00138806	0.585251	GO:0006355(regulation of transcription, DNA-templated)	-	GO:0003677(DNA binding),GO:0043565(sequence-specific DNA binding)	K09338 -
CAFS_CommonC_G_001271	Down	19	2.08	9.13462	3.19134	0.00977491	1	-	-	-	-
CAFS_CommonC_G_020879	Down	18.05	2	9.025	3.17393	0.0127669	1	-	-	GO:0005515(protein binding)	-
CAFS_CommonC_G_056966	Down	36	4	9	3.16993	0.001642	0.646488	-	-	GO:0005515(protein binding)	-
CAFS_CommonC_G_002767	Down	18	2	9	3.16993	0.0127669	1	GO:0055114(oxidation-reduction process)	-	GO:0047800(cysteamine dioxygenase activity)	K10712 ADO; cysteamine dioxygenase [EC:1.13.11.19]
CAFS_CommonC_G_088679	Down	18	2	9	3.16993	0.0127669	1	-	-	GO:0005509(calcium ion binding),GO:0005515(protein binding)	-
CAFS_CommonC_G_002351	Down	9	1	9	3.16993	0.0140787	1	-	-	GO:0005515(protein binding)	-
CAFS_CommonC_G_011357	Down	9	1	9	3.16993	0.0140787	1	-	-	GO:0005515(protein binding)	-
CAFS_CommonC_G_016982	Down	9	1	9	3.16993	0.0140787	1	GO:0035023(regulation of Rho protein signal transduction)	-	GO:0005089(Rho guanyl-nucleotide exchange factor activity)	-
CAFS_CommonC_G_025608	Down	9	1	9	3.16993	0.0140787	1	-	-	GO:0005515(protein binding)	-
CAFS_CommonC_G_026904	Down	9	1	9	3.16993	0.0140787	1	-	-	-	-
CAFS_CommonC_G_027982	Down	9	1	9	3.16993	0.0140787	1	-	-	GO:0005515(protein binding)	-
CAFS_CommonC_G_029515	Down	9	1	9	3.16993	0.0140787	1	-	-	-	-
CAFS_CommonC_G_033141	Down	9	1	9	3.16993	0.0140787	1	-	-	-	-
CAFS_CommonC_G_045777	Down	9	1	9	3.16993	0.0140787	1	-	-	GO:0005525(GTP binding)	-
CAFS_CommonC_G_050603	Down	9	1	9	3.16993	0.0140787	1	GO:0006298(mismatch repair)	-	GO:0005524(ATP binding),GO:0030983(mismatched DNA binding)	K08741 -
CAFS_CommonC_G_053149	Down	9	1	9	3.16993	0.0140787	1	-	GO:0016020(membrane)	GO:0005044(scavenger receptor activity)	K13912 DMBT1; deleted in malignant brain tumors 1 protein
CAFS_CommonC_G_053551	Down	9	1	9	3.16993	0.0140787	1	-	-	-	-
CAFS_CommonC_G_058900	Down	9	1	9	3.16993	0.0140787	1	GO:0035556(intracellular signal transduction)	-	-	-
CAFS_CommonC_G_060135	Down	9	1	9	3.16993	0.0140787	1	GO:0006468(protein phosphorylation)	-	GO:0004672(protein kinase activity),GO:0005524(ATP binding)	-
CAFS_CommonC_G_067486	Down	9	1	9	3.16993	0.0140787	1	-	-	GO:0005515(protein binding)	-
CAFS_CommonC_G_068156	Down	9	1	9	3.16993	0.0140787	1	-	-	-	K10408 DNAH; dynein heavy chain, axonemal
CAFS_CommonC_G_000346	Down	35	4	8.75	3.12928	0.00194758	0.686875	GO:0055114(oxidation-reduction process)	-	GO:0005506(iron ion binding),GO:0016705(oxidoreductase activity, acting on paired donors, with incorporation or reduction of molecular oxygen),GO:0020037(heme binding)	K07434 CYP19A; aromatase [EC:1.14.14.14]
CAFS_CommonC_G_075014	Down	35	4	8.75	3.12928	0.00194758	0.686875	-	-	-	-
CAFS_CommonC_G_087144	Down	8.75	1	8.75	3.12928	0.0140787	1	GO:0055114(oxidation-reduction process)	-	GO:0016491(oxidoreductase activity),GO:0050660(flavin adenine dinucleotide binding)	K00384 trxB; thioredoxin reductase (NADPH) [EC:1.8.1.9]
CAFS_CommonC_G_030604	Down	8.68	1	8.68	3.1177	0.0140787	1	-	-	GO:0005515(protein binding)	-
CAFS_CommonC_G_051343	Down	8.66	1	8.66	3.11437	0.0140787	1	-	GO:0005578(proteinaceous extracellular matrix)	GO:0008237(metallopeptidase activity),GO:0008270(zinc ion binding)	K08624 -
CAFS_CommonC_G_044759	Down	34.61	4.06	8.52463	3.09164	0.00194758	0.686875	-	-	GO:0046872(metal ion binding)	-
CAFS_CommonC_G_042136	Down	34	4	8.5	3.08746	0.00231637	0.72829	-	-	GO:0005515(protein binding)	-
CAFS_CommonC_G_008790	Down	17	2	8.5	3.08746	0.0167826	1	-	-	-	-
CAFS_CommonC_G_014844	Down	17	2	8.5	3.08746	0.0167826	1	GO:0006471(protein ADP-ribosylation)	-	GO:0003956(NAD(P)+-protein-arginine ADP-ribosyltransferase activity)	-
CAFS_CommonC_G_064744	Down	17	2	8.5	3.08746	0.0167826	1	GO:0055085(transmembrane transport)	GO:0016021(integral component of membrane)	GO:0022857(transmembrane transporter activity)	-
CAFS_CommonC_G_004410	Down	39	4.59	8.49673	3.08691	0.00212562	0.703757	-	-	GO:0008270(zinc ion binding)	-
CAFS_CommonC_G_059817	Down	134.79	16.08	8.38246	3.06737	0.00017994	0.174754	GO:0006605(protein targeting),GO:0007165(signal transduction)	-	-	-
CAFS_CommonC_G_003111	Down	25	3	8.33333	3.05889	0.00585897	1	-	-	-	-
CAFS_CommonC_G_037728	Down	25	3	8.33333	3.05889	0.00585897	1	-	-	GO:0005515(protein binding),GO:0005525(GTP binding),GO:0008270(zinc ion binding)	K15505 -
CAFS_CommonC_G_011857	Down	91	11	8.27273	3.04836	0.000455672	0.323396	-	-	-	-
CAFS_CommonC_G_032523	Down	19.19	2.32	8.27155	3.04816	0.00977491	1	-	-	GO:0005515(protein binding)	K10442 -
CAFS_CommonC_G_055027	Down	58.95	7.2	8.1875	3.03342	0.000622782	0.358124	-	-	GO:0005515(protein binding)	-
CAFS_CommonC_G_068499	Down	8.16	1	8.16	3.02857	0.0219002	1	-	-	-	-
CAFS_CommonC_G_038912	Down	31.05	3.85	8.06494	3.01166	0.00396476	0.866913	-	-	-	-
CAFS_CommonC_G_033282	Down	32	4	8	3	0.00330473	0.830038	GO:0006629(lipid metabolic process)	-	GO:0008081(phosphoric diester hydrolase activity)	-
CAFS_CommonC_G_037327	Down	32	4	8	3	0.00330473	0.830038	GO:0006355(regulation of transcription, DNA-templated)	GO:0005634(nucleus)	GO:0003700(transcription factor activity, sequence-specific DNA binding)	-
CAFS_CommonC_G_034131	Down	24	3	8	3	0.00728936	1	-	-	GO:0005515(protein binding)	-
CAFS_CommonC_G_010044	Down	8	1	8	3	0.0219002	1	-	-	-	-
CAFS_CommonC_G_011307	Down	8	1	8	3	0.0219002	1	-	-	-	-
CAFS_CommonC_G_015673	Down	8	1	8	3	0.0219002	1	-	-	-	-
CAFS_CommonC_G_016794	Down	8	1	8	3	0.0219002	1	-	-	-	-
CAFS_CommonC_G_019628	Down	8	1	8	3	0.0219002	1	-	-	GO:0005515(protein binding)	-
CAFS_CommonC_G_021325	Down	8	1	8	3	0.0219002	1	-	-	-	-
CAFS_CommonC_G_025697	Down	8	1	8	3	0.0219002	1	-	-	GO:0005515(protein binding)	-
CAFS_CommonC_G_029056	Down	8	1	8	3	0.0219002	1	-	-	-	-
CAFS_CommonC_G_039148	Down	8	1	8	3	0.0219002	1	-	-	-	-
CAFS_CommonC_G_052741	Down	8	1	8	3	0.0219002	1	-	-	-	-
CAFS_CommonC_G_054309	Down	8	1	8	3	0.0219002	1	-	-	GO:0008289(lipid binding)	-
CAFS_CommonC_G_060677	Down	8	1	8	3	0.0219002	1	-	-	-	-
CAFS_CommonC_G_069980	Down	8	1	8	3	0.0219002	1	GO:0035556(intracellular signal transduction)	-	-	-
CAFS_CommonC_G_072633	Down	8	1	8	3	0.0219002	1	-	-	-	-
CAFS_CommonC_G_073314	Down	8	1	8	3	0.0219002	1	GO:0006470(protein dephosphorylation),GO:0016311(dephosphorylation)	-	GO:0004725(protein tyrosine phosphatase activity),GO:0008138(protein tyrosine/serine/threonine phosphatase activity),GO:0016791(phosphatase activity)	K14165 -
CAFS_CommonC_G_078374	Down	8	1	8	3	0.0219002	1	-	-	-	K15979 SND1; staphylococcal nuclease domain-containing protein 1
CAFS_CommonC_G_088676	Down	8	1	8	3	0.0219002	1	-	-	GO:0046872(metal ion binding)	-
CAFS_CommonC_G_091379	Down	8	1	8	3	0.0219002	1	GO:0009395(phospholipid catabolic process)	-	GO:0004620(phospholipase activity)	K16342 PLA2G4, CPLA2; cytosolic phospholipase A2 [EC:3.1.1.4]
CAFS_CommonC_G_020192	Down	16	2	8	3	0.0222081	1	GO:0055114(oxidation-reduction process)	-	GO:0016491(oxidoreductase activity),GO:0050660(flavin adenine dinucleotide binding),GO:0051537(2 iron, 2 sulfur cluster binding)	K08232 E1.6.5.4; monodehydroascorbate reductase (NADH) [EC:1.6.5.4]
CAFS_CommonC_G_063384	Down	16	2	8	3	0.0222081	1	-	-	GO:0003676(nucleic acid binding),GO:0016787(hydrolase activity),GO:0046872(metal ion binding)	-
CAFS_CommonC_G_075734	Down	16	2	8	3	0.0222081	1	-	-	-	-
CAFS_CommonC_G_078760	Down	32.29	4.05	7.97284	2.99509	0.00330473	0.830038	-	-	-	-
CAFS_CommonC_G_045021	Down	30.2	3.8	7.94737	2.99048	0.00477114	0.910538	-	-	GO:0003677(DNA binding)	-
CAFS_CommonC_G_067095	Down	10.8	1.37	7.88321	2.97878	0.0279694	1	-	-	-	-
CAFS_CommonC_G_054796	Down	39.9	5.08	7.85433	2.97349	0.00212562	0.703757	-	-	-	-
CAFS_CommonC_G_056263	Down	16.4	2.09	7.84689	2.97212	0.0222081	1	-	-	GO:0005515(protein binding)	-
CAFS_CommonC_G_072503	Down	30.84	3.94	7.82741	2.96854	0.00396476	0.866913	GO:0035556(intracellular signal transduction)	-	-	-
CAFS_CommonC_G_039469	Down	7.77	1	7.77	2.95791	0.0219002	1	-	GO:0016020(membrane)	GO:0005044(scavenger receptor activity)	K13912 DMBT1; deleted in malignant brain tumors 1 protein
CAFS_CommonC_G_010070	Down	62	8	7.75	2.9542	0.000792096	0.404679	-	-	-	-
CAFS_CommonC_G_079369	Down	85	11	7.72727	2.94996	0.000678622	0.378162	-	-	-	-
CAFS_CommonC_G_041484	Down	7.72	1	7.72	2.9486	0.0219002	1	GO:0007154(cell communication)	GO:0016021(integral component of membrane)	-	-
CAFS_CommonC_G_055401	Down	10.22	1.33	7.68421	2.9419	0.0399705	1	-	-	-	-
CAFS_CommonC_G_047504	Down	23	3	7.66667	2.9386	0.00910829	1	-	-	GO:0046872(metal ion binding)	-
CAFS_CommonC_G_068525	Down	23	3	7.66667	2.9386	0.00910829	1	-	-	-	-
CAFS_CommonC_G_069526	Down	23	3	7.66667	2.9386	0.00910829	1	-	-	-	K16533 -
CAFS_CommonC_G_009673	Down	23.05	3.01	7.65781	2.93693	0.00910829	1	-	-	-	-
CAFS_CommonC_G_019587	Down	26.74	3.51	7.61823	2.92946	0.00847458	1	GO:0006836(neurotransmitter transport)	GO:0016021(integral component of membrane)	GO:0005328(neurotransmitter:sodium symporter activity)	-
CAFS_CommonC_G_034731	Down	19.56	2.6	7.52308	2.91132	0.0182584	1	-	-	GO:0046872(metal ion binding)	-
CAFS_CommonC_G_073535	Down	30	4	7.5	2.90689	0.00477114	0.910538	GO:0007165(signal transduction)	GO:0005576(extracellular region)	GO:0005179(hormone activity)	-
CAFS_CommonC_G_007807	Down	15	2	7.5	2.90689	0.0295884	1	-	-	-	-
CAFS_CommonC_G_016453	Down	15	2	7.5	2.90689	0.0295884	1	GO:0007186(G-protein coupled receptor signaling pathway)	GO:0016021(integral component of membrane)	GO:0004930(G-protein coupled receptor activity)	-
CAFS_CommonC_G_021930	Down	15	2	7.5	2.90689	0.0295884	1	-	-	GO:0005515(protein binding)	-
CAFS_CommonC_G_031334	Down	15	2	7.5	2.90689	0.0295884	1	GO:0006508(proteolysis)	-	GO:0004222(metalloendopeptidase activity),GO:0008270(zinc ion binding)	-
CAFS_CommonC_G_034125	Down	15	2	7.5	2.90689	0.0295884	1	-	-	-	K17592 -
CAFS_CommonC_G_039058	Down	15	2	7.5	2.90689	0.0295884	1	-	-	-	-
CAFS_CommonC_G_084067	Down	15	2	7.5	2.90689	0.0295884	1	-	-	GO:0005509(calcium ion binding),GO:0005515(protein binding)	-
CAFS_CommonC_G_011575	Down	52	7	7.42857	2.89308	0.00143305	0.585313	GO:0006508(proteolysis)	GO:0031012(extracellular matrix)	GO:0004222(metalloendopeptidase activity)	K08624 -
CAFS_CommonC_G_072086	Down	96	13	7.38462	2.88452	0.000688803	0.378162	-	-	GO:0005515(protein binding)	-
CAFS_CommonC_G_051980	Down	7.35	1	7.35	2.87774	0.0347826	1	-	-	-	K06689 UBE2D_E, UBC4, UBC5; ubiquitin-conjugating enzyme E2 D/E [EC:2.3.2.23]
CAFS_CommonC_G_067220	Down	22	3	7.33333	2.87447	0.0114318	1	-	-	GO:0005102(receptor binding)	-
CAFS_CommonC_G_032774	Down	45.88	6.26	7.32907	2.87363	0.00171465	0.669064	-	-	-	-
CAFS_CommonC_G_091417	Down	101	14	7.21429	2.85086	0.000692619	0.378162	-	-	-	-
CAFS_CommonC_G_013877	Down	36	5	7.2	2.848	0.00341955	0.849116	GO:0006508(proteolysis)	-	GO:0004222(metalloendopeptidase activity),GO:0008270(zinc ion binding)	-
CAFS_CommonC_G_035281	Down	36	5	7.2	2.848	0.00341955	0.849116	-	-	GO:0005515(protein binding)	-
CAFS_CommonC_G_067227	Down	42.98	5.97	7.19933	2.84786	0.00261227	0.792156	GO:0006355(regulation of transcription, DNA-templated)	GO:0005634(nucleus)	GO:0003677(DNA binding),GO:0003700(transcription factor activity, sequence-specific DNA binding),GO:0043565(sequence-specific DNA binding)	-
CAFS_CommonC_G_059861	Down	147.11	20.44	7.19716	2.84743	0.000342978	0.282814	-	-	-	-
CAFS_CommonC_G_067318	Down	7.02	1	7.02	2.81147	0.0347826	1	-	-	GO:0046872(metal ion binding)	-
CAFS_CommonC_G_076633	Down	28	4	7	2.80735	0.00697492	1	-	-	GO:0005515(protein binding)	-
CAFS_CommonC_G_003907	Down	21	3	7	2.80735	0.0144137	1	GO:0006508(proteolysis)	-	GO:0004222(metalloendopeptidase activity)	-
CAFS_CommonC_G_001337	Down	7	1	7	2.80735	0.0347826	1	-	-	-	-
CAFS_CommonC_G_001482	Down	7	1	7	2.80735	0.0347826	1	-	-	-	-
CAFS_CommonC_G_003916	Down	7	1	7	2.80735	0.0347826	1	-	-	-	-
CAFS_CommonC_G_006035	Down	7	1	7	2.80735	0.0347826	1	-	-	-	-
CAFS_CommonC_G_014242	Down	7	1	7	2.80735	0.0347826	1	GO:0006813(potassium ion transport)	GO:0016020(membrane),GO:0016021(integral component of membrane)	GO:0005242(inward rectifier potassium channel activity)	-
CAFS_CommonC_G_018062	Down	7	1	7	2.80735	0.0347826	1	-	-	-	-
CAFS_CommonC_G_020587	Down	7	1	7	2.80735	0.0347826	1	-	-	-	-
CAFS_CommonC_G_030081	Down	7	1	7	2.80735	0.0347826	1	GO:0007186(G-protein coupled receptor signaling pathway)	GO:0016021(integral component of membrane)	GO:0004930(G-protein coupled receptor activity)	-
CAFS_CommonC_G_041060	Down	7	1	7	2.80735	0.0347826	1	GO:0007165(signal transduction)	-	GO:0004871(signal transducer activity)	-
CAFS_CommonC_G_045924	Down	7	1	7	2.80735	0.0347826	1	GO:0007154(cell communication)	GO:0005922(connexon complex)	-	-
CAFS_CommonC_G_047389	Down	7	1	7	2.80735	0.0347826	1	GO:0007130(synaptonemal complex assembly)	GO:0000795(synaptonemal complex)	-	-
CAFS_CommonC_G_052032	Down	7	1	7	2.80735	0.0347826	1	-	-	GO:0005515(protein binding)	K11593 -
CAFS_CommonC_G_052998	Down	7	1	7	2.80735	0.0347826	1	GO:0006811(ion transport),GO:0006813(potassium ion transport),GO:0051260(protein homooligomerization),GO:0055085(transmembrane transport)	GO:0008076(voltage-gated potassium channel complex),GO:0016020(membrane)	GO:0005216(ion channel activity),GO:0005249(voltage-gated potassium channel activity),GO:0005515(protein binding)	K04874 -
CAFS_CommonC_G_057999	Down	7	1	7	2.80735	0.0347826	1	GO:0006508(proteolysis)	GO:0031012(extracellular matrix)	GO:0004222(metalloendopeptidase activity),GO:0008237(metallopeptidase activity),GO:0008270(zinc ion binding)	-
CAFS_CommonC_G_058269	Down	7	1	7	2.80735	0.0347826	1	-	-	-	-
CAFS_CommonC_G_061769	Down	7	1	7	2.80735	0.0347826	1	-	-	GO:0005515(protein binding)	-
CAFS_CommonC_G_063933	Down	7	1	7	2.80735	0.0347826	1	-	-	-	-
CAFS_CommonC_G_064018	Down	7	1	7	2.80735	0.0347826	1	-	-	-	-
CAFS_CommonC_G_073195	Down	7	1	7	2.80735	0.0347826	1	-	-	GO:0005515(protein binding)	-
CAFS_CommonC_G_074668	Down	7	1	7	2.80735	0.0347826	1	-	-	GO:0005515(protein binding)	-
CAFS_CommonC_G_075397	Down	7	1	7	2.80735	0.0347826	1	GO:0007186(G-protein coupled receptor signaling pathway)	GO:0016021(integral component of membrane)	GO:0004930(G-protein coupled receptor activity)	-
CAFS_CommonC_G_079431	Down	7	1	7	2.80735	0.0347826	1	-	-	-	-
CAFS_CommonC_G_081884	Down	7	1	7	2.80735	0.0347826	1	GO:0007166(cell surface receptor signaling pathway),GO:0007186(G-protein coupled receptor signaling pathway)	GO:0016020(membrane),GO:0016021(integral component of membrane)	GO:0004888(transmembrane signaling receptor activity),GO:0004930(G-protein coupled receptor activity)	-
CAFS_CommonC_G_040663	Down	14	2	7	2.80735	0.0396963	1	GO:0006811(ion transport),GO:0055085(transmembrane transport)	GO:0016020(membrane)	GO:0005216(ion channel activity)	-
CAFS_CommonC_G_046576	Down	14	2	7	2.80735	0.0396963	1	GO:0006508(proteolysis)	-	GO:0004222(metalloendopeptidase activity),GO:0008270(zinc ion binding)	-
CAFS_CommonC_G_062104	Down	14	2	7	2.80735	0.0396963	1	-	-	GO:0008270(zinc ion binding)	-
CAFS_CommonC_G_085546	Down	14	2	7	2.80735	0.0396963	1	-	-	-	-
CAFS_CommonC_G_011607	Down	6.99	1	6.99	2.80529	0.0347826	1	-	-	-	-
CAFS_CommonC_G_024826	Down	9.57	1.37	6.9854	2.80434	0.0399705	1	-	-	-	-
CAFS_CommonC_G_014531	Down	6.98	1	6.98	2.80323	0.0347826	1	-	-	-	-
CAFS_CommonC_G_041470	Down	6.95	1	6.95	2.79701	0.0347826	1	GO:0008152(metabolic process)	-	GO:0016829(lyase activity)	K01714 dapA; 4-hydroxy-tetrahydrodipicolinate synthase [EC:4.3.3.7]
CAFS_CommonC_G_007166	Down	20.74	3	6.91333	2.78938	0.0144137	1	-	-	-	-
CAFS_CommonC_G_072750	Down	6.91	1	6.91	2.78869	0.0347826	1	GO:0007165(signal transduction)	GO:0005578(proteinaceous extracellular matrix)	GO:0005509(calcium ion binding)	-
CAFS_CommonC_G_057893	Down	27.14	4	6.785	2.76235	0.00847458	1	-	-	-	-
CAFS_CommonC_G_042192	Down	6.78	1	6.78	2.76129	0.0347826	1	-	-	-	-
CAFS_CommonC_G_019805	Down	305	45	6.77778	2.76081	0.000283282	0.247605	-	GO:0005581(collagen trimer)	GO:0005201(extracellular matrix structural constituent)	-
CAFS_CommonC_G_002578	Down	6.73	1	6.73	2.75061	0.0347826	1	-	-	GO:0005515(protein binding),GO:0046872(metal ion binding)	-
CAFS_CommonC_G_068382	Down	20.01	3	6.67	2.73769	0.0182584	1	-	GO:0016459(myosin complex)	GO:0003774(motor activity),GO:0005524(ATP binding)	-
CAFS_CommonC_G_019006	Down	20	3	6.66667	2.73697	0.0182584	1	-	-	GO:0005515(protein binding)	-
CAFS_CommonC_G_060983	Down	20	3	6.66667	2.73697	0.0182584	1	GO:0015074(DNA integration)	GO:0005622(intracellular)	GO:0005515(protein binding),GO:0008270(zinc ion binding)	-
CAFS_CommonC_G_000360	Down	19.5	2.93	6.65529	2.7345	0.0182584	1	-	-	-	K00275 pdxH, PNPO; pyridoxamine 5'-phosphate oxidase [EC:1.4.3.5]
CAFS_CommonC_G_056109	Down	33	5	6.6	2.72247	0.00561969	1	-	-	GO:0008270(zinc ion binding)	K12489 ACAP; Arf-GAP with coiled-coil, ANK repeat and PH domain-containing protein
CAFS_CommonC_G_058561	Down	33	5	6.6	2.72247	0.00561969	1	GO:0006355(regulation of transcription, DNA-templated),GO:0007275(multicellular organism development)	GO:0005634(nucleus)	GO:0003677(DNA binding),GO:0043565(sequence-specific DNA binding)	K09338 -
CAFS_CommonC_G_021827	Down	156	24	6.5	2.70044	0.000618074	0.358124	-	-	-	-
CAFS_CommonC_G_054468	Down	26	4	6.5	2.70044	0.0103313	1	-	-	-	K11138 RIF1; telomere-associated protein RIF1
CAFS_CommonC_G_069847	Down	26	4	6.5	2.70044	0.0103313	1	-	-	-	-
CAFS_CommonC_G_004696	Down	13	2	6.5	2.70044	0.0396963	1	-	-	-	-
CAFS_CommonC_G_025232	Down	13	2	6.5	2.70044	0.0396963	1	GO:0006836(neurotransmitter transport)	GO:0016021(integral component of membrane)	GO:0005328(neurotransmitter:sodium symporter activity)	-
CAFS_CommonC_G_037624	Down	13	2	6.5	2.70044	0.0396963	1	GO:0007165(signal transduction)	-	-	-
CAFS_CommonC_G_087125	Down	13	2	6.5	2.70044	0.0396963	1	GO:0006098(pentose-phosphate shunt),GO:0055114(oxidation-reduction process)	-	GO:0004616(phosphogluconate dehydrogenase (decarboxylating) activity)	K00020 mmsB, HIBADH; 3-hydroxyisobutyrate dehydrogenase [EC:1.1.1.31]
CAFS_CommonC_G_088158	Down	13	2	6.5	2.70044	0.0396963	1	-	-	GO:0005515(protein binding)	K03875 SKP2, FBXL1; F-box and leucine-rich repeat protein 1 (S-phase kinase-associated protein 2)
CAFS_CommonC_G_044001	Down	13.35	2.07	6.44928	2.68914	0.0396963	1	GO:0006508(proteolysis),GO:0006915(apoptotic process)	-	GO:0004197(cysteine-type endopeptidase activity),GO:0008234(cysteine-type peptidase activity)	-
CAFS_CommonC_G_078226	Down	64	10	6.4	2.67807	0.00266168	0.792156	-	GO:0016021(integral component of membrane)	GO:0004872(receptor activity)	-
CAFS_CommonC_G_044498	Down	12.79	2	6.395	2.67694	0.0396963	1	GO:0006310(DNA recombination)	-	GO:0000150(recombinase activity),GO:0003677(DNA binding)	-
CAFS_CommonC_G_003441	Down	19	3	6.33333	2.66297	0.023239	1	-	GO:0016021(integral component of membrane)	GO:0004872(receptor activity)	-
CAFS_CommonC_G_087381	Down	19	3	6.33333	2.66297	0.023239	1	-	GO:0016021(integral component of membrane)	-	-
CAFS_CommonC_G_037019	Down	25	4	6.25	2.64386	0.0126381	1	GO:0051225(spindle assembly)	GO:0070652(HAUS complex)	-	K16586 -
CAFS_CommonC_G_043977	Down	25	4	6.25	2.64386	0.0126381	1	-	-	-	-
CAFS_CommonC_G_086823	Down	25	4	6.25	2.64386	0.0126381	1	-	-	-	-
CAFS_CommonC_G_078395	Down	24.89	4	6.2225	2.63749	0.0126381	1	-	-	-	-
CAFS_CommonC_G_047471	Down	14.73	2.37	6.21519	2.6358	0.0295884	1	-	-	-	-
CAFS_CommonC_G_045760	Down	80	13	6.15385	2.62149	0.00217481	0.71463	GO:0006508(proteolysis)	-	GO:0004181(metallocarboxypeptidase activity),GO:0005515(protein binding),GO:0008270(zinc ion binding)	K07752 -
CAFS_CommonC_G_069679	Down	43	7	6.14286	2.61891	0.00463965	0.910538	-	-	-	-
CAFS_CommonC_G_006628	Down	18.33	3	6.11	2.61117	0.0297218	1	-	-	-	-
CAFS_CommonC_G_007541	Down	156	26	6	2.58496	0.000967177	0.474927	-	-	-	-
CAFS_CommonC_G_051986	Down	30	5	6	2.58496	0.00944813	1	-	-	-	-
CAFS_CommonC_G_052041	Down	30	5	6	2.58496	0.00944813	1	-	-	-	-
CAFS_CommonC_G_072114	Down	30	5	6	2.58496	0.00944813	1	-	-	GO:0005524(ATP binding),GO:0016887(ATPase activity)	K10414 DYNC2H, DNCH2; dynein heavy chain 2, cytosolic
CAFS_CommonC_G_016425	Down	24	4	6	2.58496	0.0155141	1	-	-	GO:0003676(nucleic acid binding),GO:0016787(hydrolase activity),GO:0046872(metal ion binding)	-
CAFS_CommonC_G_024481	Down	24	4	6	2.58496	0.0155141	1	-	-	GO:0005515(protein binding)	-
CAFS_CommonC_G_003317	Down	18	3	6	2.58496	0.0297218	1	-	-	GO:0005515(protein binding)	-
CAFS_CommonC_G_004563	Down	18	3	6	2.58496	0.0297218	1	-	GO:0005856(cytoskeleton)	-	-
CAFS_CommonC_G_020652	Down	18	3	6	2.58496	0.0297218	1	-	-	GO:0005515(protein binding)	-
CAFS_CommonC_G_036054	Down	18	3	6	2.58496	0.0297218	1	-	-	-	K01537 -
CAFS_CommonC_G_031924	Down	17.94	3	5.98	2.58015	0.0297218	1	-	GO:0000786(nucleosome)	GO:0003677(DNA binding)	K11253 H3; histone H3
CAFS_CommonC_G_029755	Down	15.72	2.66	5.90977	2.5631	0.0493358	1	-	-	-	-
CAFS_CommonC_G_042071	Down	159	27	5.88889	2.558	0.00104583	0.488479	-	-	-	-
CAFS_CommonC_G_001017	Down	53	9	5.88889	2.558	0.00357514	0.858871	-	-	-	-
CAFS_CommonC_G_011667	Down	47	8	5.875	2.55459	0.00457449	0.910538	-	-	-	-
CAFS_CommonC_G_049047	Down	41	6.99	5.86552	2.55226	0.00613111	1	GO:0006811(ion transport)	GO:0016021(integral component of membrane)	GO:0015379(potassium:chloride symporter activity)	-
CAFS_CommonC_G_053013	Down	17.65	3.01	5.86379	2.55183	0.0297218	1	-	-	-	-
CAFS_CommonC_G_040175	Down	41	7	5.85714	2.5502	0.00613111	1	-	-	GO:0005525(GTP binding)	-
CAFS_CommonC_G_036596	Down	70	12	5.83333	2.54432	0.00357675	0.858871	GO:0006468(protein phosphorylation),GO:0007169(transmembrane receptor protein tyrosine kinase signaling pathway)	GO:0016020(membrane)	GO:0004714(transmembrane receptor protein tyrosine kinase activity),GO:0005524(ATP binding)	-
CAFS_CommonC_G_048060	Down	29	5	5.8	2.53605	0.0112943	1	-	-	-	-
CAFS_CommonC_G_051090	Down	29	5	5.8	2.53605	0.0112943	1	-	-	-	-
CAFS_CommonC_G_073629	Down	2275	393.37	5.78336	2.53191	0.000488226	0.328261	-	-	-	-
CAFS_CommonC_G_073287	Down	17.3	3	5.76667	2.52774	0.0381992	1	-	-	GO:0046872(metal ion binding)	-
CAFS_CommonC_G_085140	Down	23	4	5.75	2.52356	0.0191124	1	-	-	-	-
CAFS_CommonC_G_055933	Down	22.76	3.96	5.74747	2.52293	0.0191124	1	-	-	-	-
CAFS_CommonC_G_015262	Down	91	16	5.6875	2.50779	0.00265988	0.792156	-	-	GO:0005525(GTP binding)	-
CAFS_CommonC_G_050558	Down	34	6	5.66667	2.5025	0.00873716	1	-	-	GO:0005515(protein binding)	-
CAFS_CommonC_G_075132	Down	34	6	5.66667	2.5025	0.00873716	1	-	-	GO:0003676(nucleic acid binding)	K14573 NOP4, RBM28; nucleolar protein 4
CAFS_CommonC_G_001749	Down	17	3	5.66667	2.5025	0.0381992	1	-	-	-	-
CAFS_CommonC_G_004170	Down	17	3	5.66667	2.5025	0.0381992	1	-	-	GO:0003676(nucleic acid binding)	-
CAFS_CommonC_G_030398	Down	17	3	5.66667	2.5025	0.0381992	1	-	-	GO:0005515(protein binding)	-
CAFS_CommonC_G_066976	Down	17	3	5.66667	2.5025	0.0381992	1	GO:0007165(signal transduction)	-	GO:0004114(3',5'-cyclic-nucleotide phosphodiesterase activity),GO:0005515(protein binding),GO:0008081(phosphoric diester hydrolase activity)	-
CAFS_CommonC_G_087517	Down	17	3	5.66667	2.5025	0.0381992	1	-	-	-	-
CAFS_CommonC_G_017826	Down	28	5	5.6	2.48543	0.0135382	1	-	-	-	-
CAFS_CommonC_G_027199	Down	28	5	5.6	2.48543	0.0135382	1	-	-	-	-
CAFS_CommonC_G_081964	Down	28	5	5.6	2.48543	0.0135382	1	-	-	GO:0018024(histone-lysine N-methyltransferase activity)	-
CAFS_CommonC_G_053638	Down	67	12	5.58333	2.48113	0.00468924	0.910538	-	-	-	-
CAFS_CommonC_G_016287	Down	60.02	10.78	5.56772	2.47709	0.00580197	1	-	-	GO:0005515(protein binding)	-
CAFS_CommonC_G_032648	Down	23.46	4.23	5.5461	2.47147	0.0191124	1	-	-	-	-
CAFS_CommonC_G_014960	Down	38.79	7	5.54143	2.47026	0.00706623	1	-	-	-	-
CAFS_CommonC_G_048288	Down	44	8	5.5	2.45943	0.00673261	1	-	-	GO:0005515(protein binding)	-
CAFS_CommonC_G_041581	Down	33	6	5.5	2.45943	0.0102559	1	-	-	-	-
CAFS_CommonC_G_052225	Down	33	6	5.5	2.45943	0.0102559	1	-	-	GO:0004842(ubiquitin-protein transferase activity)	-
CAFS_CommonC_G_038084	Down	22	4	5.5	2.45943	0.0236304	1	GO:0007155(cell adhesion),GO:0007156(homophilic cell adhesion via plasma membrane adhesion molecules)	GO:0005886(plasma membrane),GO:0016020(membrane)	GO:0005509(calcium ion binding)	-
CAFS_CommonC_G_061089	Down	22	4	5.5	2.45943	0.0236304	1	-	-	-	-
CAFS_CommonC_G_002296	Down	149.47	27.54	5.42738	2.44026	0.00198931	0.686875	-	-	GO:0005515(protein binding)	-
CAFS_CommonC_G_031829	Down	24.63	4.54	5.42511	2.43965	0.0237107	1	-	-	GO:0005515(protein binding)	-
CAFS_CommonC_G_009717	Down	130	24	5.41667	2.43741	0.00206611	0.702089	-	-	-	-
CAFS_CommonC_G_025990	Down	119	22	5.40909	2.43539	0.00235916	0.736446	-	-	GO:0016787(hydrolase activity)	K14641 APY1_2; apyrase [EC:3.6.1.5]
CAFS_CommonC_G_047406	Down	81	15	5.4	2.43296	0.0038392	0.866913	-	-	GO:0005509(calcium ion binding),GO:0005515(protein binding)	-
CAFS_CommonC_G_083541	Down	27	5	5.4	2.43296	0.0162728	1	-	-	-	-
CAFS_CommonC_G_039634	Down	65.29	12.13	5.38252	2.42828	0.00563752	1	GO:0006260(DNA replication),GO:0006355(regulation of transcription, DNA-templated)	GO:0005634(nucleus)	GO:0003700(transcription factor activity, sequence-specific DNA binding)	-
CAFS_CommonC_G_015233	Down	20.17	3.78	5.33598	2.41575	0.0365207	1	-	-	GO:0005515(protein binding)	-
CAFS_CommonC_G_044986	Down	16	3	5.33333	2.41504	0.0493358	1	-	-	-	-
CAFS_CommonC_G_066926	Down	32	6.01	5.32446	2.41264	0.0120652	1	-	-	GO:0003676(nucleic acid binding)	K13126 PABPC; polyadenylate-binding protein
CAFS_CommonC_G_083561	Down	37.27	7	5.32429	2.41259	0.00943598	1	-	-	-	-
CAFS_CommonC_G_031846	Down	37.01	7	5.28714	2.40249	0.00943598	1	GO:0006508(proteolysis)	-	GO:0004180(carboxypeptidase activity)	-
CAFS_CommonC_G_087429	Down	580	110	5.27273	2.39855	0.00114363	0.515257	-	-	GO:0030246(carbohydrate binding)	-
CAFS_CommonC_G_001076	Down	12.9	2.45	5.26531	2.39652	0.0396963	1	-	-	-	-
CAFS_CommonC_G_025736	Down	16	3.04	5.26316	2.39593	0.0493358	1	-	-	GO:0005525(GTP binding)	K16944 -
CAFS_CommonC_G_014950	Down	21	4	5.25	2.39232	0.0293231	1	-	-	-	-
CAFS_CommonC_G_040230	Down	21	4	5.25	2.39232	0.0293231	1	GO:0007186(G-protein coupled receptor signaling pathway)	GO:0016021(integral component of membrane)	GO:0004930(G-protein coupled receptor activity)	-
CAFS_CommonC_G_046238	Down	21	4	5.25	2.39232	0.0293231	1	-	-	GO:0005515(protein binding)	-
CAFS_CommonC_G_051954	Down	21	4	5.25	2.39232	0.0293231	1	-	-	-	-
CAFS_CommonC_G_088917	Down	21	4	5.25	2.39232	0.0293231	1	-	-	-	-
CAFS_CommonC_G_045801	Down	80.28	15.41	5.2096	2.38117	0.0041473	0.866913	-	-	-	-
CAFS_CommonC_G_030005	Down	57	11	5.18182	2.37346	0.00782773	1	GO:0007166(cell surface receptor signaling pathway)	GO:0016020(membrane)	GO:0004888(transmembrane signaling receptor activity)	-
CAFS_CommonC_G_008798	Down	12.68	2.45	5.17551	2.3717	0.0396963	1	-	-	-	-
CAFS_CommonC_G_029460	Down	178.74	34.62	5.16291	2.36818	0.00243166	0.753695	-	-	GO:0005515(protein binding)	-
CAFS_CommonC_G_008212	Down	17.01	3.3	5.15455	2.36585	0.0381992	1	-	-	-	-
CAFS_CommonC_G_010028	Down	77	15	5.13333	2.3599	0.00524468	0.987966	GO:0055114(oxidation-reduction process)	-	GO:0004497(monooxygenase activity),GO:0005506(iron ion binding),GO:0016705(oxidoreductase activity, acting on paired donors, with incorporation or reduction of molecular oxygen),GO:0020037(heme binding)	K07439 CYP39A1; 24-hydroxycholesterol 7alpha-hydroxylase [EC:1.14.14.26]
CAFS_CommonC_G_013792	Down	41	8	5.125	2.35755	0.0100416	1	-	-	GO:0016787(hydrolase activity)	K07766 -
CAFS_CommonC_G_038296	Down	21.74	4.26	5.10329	2.35143	0.0236304	1	-	-	-	-
CAFS_CommonC_G_089148	Down	40.25	7.96	5.05653	2.33815	0.011508	1	-	-	-	K08873 SMG1; serine/threonine-protein kinase SMG1 [EC:2.7.11.1]
CAFS_CommonC_G_021972	Down	405	81	5	2.32193	0.00182167	0.686875	-	GO:0005581(collagen trimer)	GO:0005201(extracellular matrix structural constituent)	-
CAFS_CommonC_G_062000	Down	100	20	5	2.32193	0.00423552	0.8718	-	-	GO:0005515(protein binding)	-
CAFS_CommonC_G_016919	Down	60	12	5	2.32193	0.00822166	1	-	-	-	-
CAFS_CommonC_G_047875	Down	60	12	5	2.32193	0.00822166	1	-	-	-	-
CAFS_CommonC_G_092263	Down	45	9	5	2.32193	0.0093232	1	-	-	GO:0005515(protein binding)	-
CAFS_CommonC_G_002378	Down	40	8	5	2.32193	0.011508	1	-	-	GO:0003676(nucleic acid binding),GO:0003723(RNA binding)	-
CAFS_CommonC_G_015806	Down	30	6	5	2.32193	0.0168101	1	-	-	-	-
CAFS_CommonC_G_012098	Down	20	4	5	2.32193	0.0365207	1	GO:0007016(cytoskeletal anchoring at plasma membrane)	GO:0001726(ruffle),GO:0005925(focal adhesion)	GO:0005200(structural constituent of cytoskeleton)	-
CAFS_CommonC_G_043794	Down	20	4	5	2.32193	0.0365207	1	-	-	-	-
CAFS_CommonC_G_045347	Down	20	4	5	2.32193	0.0365207	1	-	-	-	-
CAFS_CommonC_G_081325	Down	20	4	5	2.32193	0.0365207	1	GO:0006508(proteolysis)	-	GO:0004252(serine-type endopeptidase activity)	-
CAFS_CommonC_G_068584	Down	39.98	8	4.9975	2.32121	0.011508	1	-	-	-	-
CAFS_CommonC_G_073483	Down	15.88	3.19	4.97806	2.31558	0.0493358	1	-	-	-	-
CAFS_CommonC_G_044755	Down	29.63	6.02	4.92193	2.29922	0.0168101	1	-	GO:0016020(membrane)	GO:0004872(receptor activity)	-
CAFS_CommonC_G_085099	Down	59	12	4.91667	2.29768	0.0090523	1	-	-	-	-
CAFS_CommonC_G_028533	Down	113	23	4.91304	2.29662	0.00390141	0.866913	-	-	-	-
CAFS_CommonC_G_015990	Down	54	11	4.90909	2.29546	0.0106432	1	-	-	-	-
CAFS_CommonC_G_019558	Down	19.2	3.92	4.89796	2.29218	0.0456519	1	-	GO:0005737(cytoplasm)	GO:0005515(protein binding),GO:0016175(superoxide-generating NADPH oxidase activity),GO:0035091(phosphatidylinositol binding)	-
CAFS_CommonC_G_082208	Down	39	8	4.875	2.2854	0.011508	1	GO:0006260(DNA replication),GO:0006355(regulation of transcription, DNA-templated)	GO:0005622(intracellular),GO:0005634(nucleus)	GO:0003700(transcription factor activity, sequence-specific DNA binding)	-
CAFS_CommonC_G_092120	Down	177.21	36.45	4.86173	2.28147	0.00304797	0.807305	-	-	-	-
CAFS_CommonC_G_008588	Down	34	7	4.85714	2.28011	0.0147608	1	-	-	GO:0046872(metal ion binding)	-
CAFS_CommonC_G_046273	Down	34	7	4.85714	2.28011	0.0147608	1	-	-	GO:0005515(protein binding),GO:0008270(zinc ion binding)	-
CAFS_CommonC_G_089829	Down	34	7	4.85714	2.28011	0.0147608	1	-	-	-	-
CAFS_CommonC_G_091534	Down	34	7	4.85714	2.28011	0.0147608	1	GO:0007186(G-protein coupled receptor signaling pathway)	GO:0016021(integral component of membrane)	GO:0004930(G-protein coupled receptor activity),GO:0004977(melanocortin receptor activity)	-
CAFS_CommonC_G_016047	Down	22.1	4.55	4.85714	2.28011	0.042606	1	-	-	-	-
CAFS_CommonC_G_003623	Down	101.99	21.01	4.85436	2.27928	0.00473789	0.910538	-	-	GO:0005515(protein binding)	-
CAFS_CommonC_G_000249	Down	116.88	24.15	4.83975	2.27493	0.00409429	0.866913	-	GO:0016459(myosin complex)	GO:0003774(motor activity),GO:0005515(protein binding),GO:0005524(ATP binding)	-
CAFS_CommonC_G_007361	Down	29	6	4.83333	2.27302	0.0199098	1	-	-	-	-
CAFS_CommonC_G_006038	Down	24	5	4.8	2.26303	0.0287437	1	-	-	GO:0005515(protein binding)	-
CAFS_CommonC_G_006151	Down	24	5	4.8	2.26303	0.0287437	1	-	-	-	-
CAFS_CommonC_G_046901	Down	24	5	4.8	2.26303	0.0287437	1	GO:0006468(protein phosphorylation)	-	GO:0004672(protein kinase activity),GO:0004674(protein serine/threonine kinase activity),GO:0004692(cGMP-dependent protein kinase activity),GO:0005524(ATP binding)	K07376 PRKG1; cGMP-dependent protein kinase 1 [EC:2.7.11.12]
CAFS_CommonC_G_050151	Down	24	5	4.8	2.26303	0.0287437	1	-	-	-	-
CAFS_CommonC_G_052415	Down	24	5	4.8	2.26303	0.0287437	1	-	-	-	-
CAFS_CommonC_G_055971	Down	24	5	4.8	2.26303	0.0287437	1	GO:0006468(protein phosphorylation),GO:0007169(transmembrane receptor protein tyrosine kinase signaling pathway)	GO:0016020(membrane)	GO:0004672(protein kinase activity),GO:0004713(protein tyrosine kinase activity),GO:0004714(transmembrane receptor protein tyrosine kinase activity),GO:0005524(ATP binding)	-
CAFS_CommonC_G_079545	Down	43	8.98	4.78842	2.25955	0.0119999	1	-	-	-	-
CAFS_CommonC_G_025270	Down	43	9	4.77778	2.25634	0.0119999	1	-	-	-	K11863 ATXN3, MJD; Ataxin-3 [EC:3.4.22.-]
CAFS_CommonC_G_081223	Down	62	13	4.76923	2.25376	0.00941013	1	-	-	GO:0005515(protein binding)	-
CAFS_CommonC_G_053967	Down	42	8.83	4.75651	2.2499	0.0136412	1	-	-	-	-
CAFS_CommonC_G_065177	Down	214	45	4.75556	2.24961	0.00316979	0.829516	-	-	-	-
CAFS_CommonC_G_002817	Down	19	4	4.75	2.24793	0.0456519	1	-	-	-	-
CAFS_CommonC_G_007610	Down	19	4	4.75	2.24793	0.0456519	1	GO:0006811(ion transport),GO:0055085(transmembrane transport),GO:0070588(calcium ion transmembrane transport)	GO:0016020(membrane)	GO:0005216(ion channel activity),GO:0005262(calcium channel activity),GO:0005515(protein binding)	-
CAFS_CommonC_G_018078	Down	19	4	4.75	2.24793	0.0456519	1	GO:0006355(regulation of transcription, DNA-templated)	GO:0005634(nucleus)	GO:0003700(transcription factor activity, sequence-specific DNA binding)	-
CAFS_CommonC_G_039520	Down	19	4	4.75	2.24793	0.0456519	1	-	-	-	-
CAFS_CommonC_G_050583	Down	19	4	4.75	2.24793	0.0456519	1	-	-	GO:0016787(hydrolase activity)	-
CAFS_CommonC_G_068570	Down	19	4	4.75	2.24793	0.0456519	1	-	-	GO:0003677(DNA binding)	-
CAFS_CommonC_G_071144	Down	19	4	4.75	2.24793	0.0456519	1	-	-	GO:0005525(GTP binding)	-
CAFS_CommonC_G_076831	Down	19	4	4.75	2.24793	0.0456519	1	-	-	-	-
CAFS_CommonC_G_063092	Down	34.19	7.23	4.72891	2.24151	0.0147608	1	-	-	GO:0005515(protein binding),GO:0046872(metal ion binding)	-
CAFS_CommonC_G_015193	Down	23.64	5	4.728	2.24123	0.0287437	1	-	-	-	-
CAFS_CommonC_G_047824	Down	42.07	8.91	4.72166	2.23929	0.0136412	1	GO:0006836(neurotransmitter transport)	GO:0016021(integral component of membrane)	GO:0005328(neurotransmitter:sodium symporter activity)	-
CAFS_CommonC_G_001602	Down	20.2	4.28	4.71963	2.23867	0.0365207	1	-	-	-	-
CAFS_CommonC_G_014252	Down	99	21	4.71429	2.23704	0.00569758	1	-	-	-	K01176 E3.2.1.1, amyA, malS; alpha-amylase [EC:3.2.1.1]
CAFS_CommonC_G_032120	Down	33	7	4.71429	2.23704	0.0171989	1	-	-	-	-
CAFS_CommonC_G_051018	Down	94	20	4.7	2.23266	0.00620948	1	-	-	-	-
CAFS_CommonC_G_029618	Down	99.16	21.22	4.67295	2.22433	0.00569758	1	-	-	-	-
CAFS_CommonC_G_015921	Down	42	9	4.66667	2.22239	0.0136412	1	-	-	-	-
CAFS_CommonC_G_013327	Down	28	6	4.66667	2.22239	0.0236355	1	-	-	-	K07204 RAPTOR; regulatory associated protein of mTOR
CAFS_CommonC_G_036864	Down	28	6	4.66667	2.22239	0.0236355	1	-	-	-	K14550 UTP10, HEATR1; U3 small nucleolar RNA-associated protein 10
CAFS_CommonC_G_021869	Down	111.87	24.08	4.64576	2.21592	0.00509672	0.96425	-	-	GO:0003676(nucleic acid binding),GO:0003723(RNA binding)	K14944 -
CAFS_CommonC_G_084436	Down	222.97	48	4.64521	2.21574	0.00346078	0.854501	-	-	GO:0005515(protein binding)	-
CAFS_CommonC_G_079430	Down	65	14	4.64286	2.21501	0.0106349	1	-	-	-	-
CAFS_CommonC_G_007874	Down	44.6	9.61	4.641	2.21444	0.0201887	1	GO:0006816(calcium ion transport)	GO:0016021(integral component of membrane)	GO:0005262(calcium channel activity),GO:0005515(protein binding)	-
CAFS_CommonC_G_062946	Down	35	7.63	4.58716	2.1976	0.0201657	1	GO:0055114(oxidation-reduction process)	GO:0016020(membrane)	GO:0005044(scavenger receptor activity),GO:0005507(copper ion binding),GO:0016641(oxidoreductase activity, acting on the CH-NH2 group of donors, oxygen as acceptor)	K13912 DMBT1; deleted in malignant brain tumors 1 protein
CAFS_CommonC_G_012293	Down	19.29	4.21	4.58195	2.19596	0.0456519	1	-	-	-	-
CAFS_CommonC_G_057976	Down	32	7	4.57143	2.19265	0.0200777	1	GO:0006355(regulation of transcription, DNA-templated)	GO:0005634(nucleus)	GO:0003676(nucleic acid binding),GO:0003677(DNA binding),GO:0005515(protein binding),GO:0005524(ATP binding),GO:0008026(ATP-dependent helicase activity),GO:0008270(zinc ion binding),GO:0016818(hydrolase activity, acting on acid anhydrides, in phosphorus-containing anhydrides)	K11643 CHD4, MI2B; chromodomain-helicase-DNA-binding protein 4 [EC:3.6.4.12]
CAFS_CommonC_G_064829	Down	32	7	4.57143	2.19265	0.0200777	1	-	-	-	-
CAFS_CommonC_G_064951	Down	28	6.13	4.5677	2.19147	0.0236355	1	-	-	-	-
CAFS_CommonC_G_003115	Down	41	9	4.55556	2.18763	0.0155279	1	-	-	-	-
CAFS_CommonC_G_030747	Down	26.76	5.9	4.53559	2.18129	0.0281231	1	-	-	-	K11840 -
CAFS_CommonC_G_020871	Down	24.92	5.51	4.52269	2.17718	0.0400936	1	GO:0006935(chemotaxis),GO:0007186(G-protein coupled receptor signaling pathway)	GO:0016021(integral component of membrane)	GO:0004930(G-protein coupled receptor activity),GO:0004950(chemokine receptor activity)	-
CAFS_CommonC_G_021629	Down	27	6	4.5	2.16993	0.0281231	1	-	-	GO:0005515(protein binding)	-
CAFS_CommonC_G_028964	Down	27	6	4.5	2.16993	0.0281231	1	GO:0006810(transport),GO:0055085(transmembrane transport)	GO:0016021(integral component of membrane)	GO:0005524(ATP binding),GO:0016887(ATPase activity),GO:0042626(ATPase activity, coupled to transmembrane movement of substances)	-
CAFS_CommonC_G_071791	Down	27	6	4.5	2.16993	0.0281231	1	-	GO:0016021(integral component of membrane)	GO:0003677(DNA binding)	-
CAFS_CommonC_G_020738	Down	36	8.02	4.48878	2.16632	0.0174854	1	-	-	-	-
CAFS_CommonC_G_090069	Down	54.89	12.26	4.47716	2.16258	0.0134082	1	GO:0007155(cell adhesion),GO:0007156(homophilic cell adhesion via plasma membrane adhesion molecules)	GO:0005886(plasma membrane),GO:0016020(membrane)	GO:0005509(calcium ion binding)	-
CAFS_CommonC_G_011806	Down	58	13	4.46154	2.15754	0.013664	1	-	-	GO:0005515(protein binding),GO:0035091(phosphatidylinositol binding)	-
CAFS_CommonC_G_069787	Down	24	5.38	4.46097	2.15736	0.0287437	1	GO:0007155(cell adhesion),GO:0007156(homophilic cell adhesion via plasma membrane adhesion molecules)	GO:0005886(plasma membrane),GO:0016020(membrane)	GO:0005509(calcium ion binding)	-
CAFS_CommonC_G_062155	Down	40	9	4.44444	2.152	0.0176996	1	GO:0030163(protein catabolic process)	-	-	K11978 -
CAFS_CommonC_G_046043	Down	19.04	4.29	4.43823	2.14998	0.0456519	1	-	-	-	-
CAFS_CommonC_G_082763	Down	39.77	8.98	4.42873	2.14689	0.0176996	1	-	GO:0005622(intracellular)	GO:0008270(zinc ion binding)	-
CAFS_CommonC_G_013630	Down	31	7	4.42857	2.14684	0.023483	1	GO:0006811(ion transport),GO:0055085(transmembrane transport)	GO:0016020(membrane)	GO:0005216(ion channel activity)	-
CAFS_CommonC_G_042362	Down	31	7	4.42857	2.14684	0.023483	1	-	-	GO:0005515(protein binding)	K06062 PCAF, KAT2, GCN5; histone acetyltransferase [EC:2.3.1.48]
CAFS_CommonC_G_013819	Down	53	12	4.41667	2.14296	0.0163967	1	-	-	-	-
CAFS_CommonC_G_041980	Down	22	5	4.4	2.1375	0.042606	1	GO:0006468(protein phosphorylation)	-	GO:0004672(protein kinase activity),GO:0004713(protein tyrosine kinase activity),GO:0005524(ATP binding)	-
CAFS_CommonC_G_045483	Down	101	23	4.3913	2.13465	0.00778205	1	-	-	-	-
CAFS_CommonC_G_070877	Down	35	8	4.375	2.12928	0.0201657	1	GO:0006355(regulation of transcription, DNA-templated)	GO:0000785(chromatin),GO:0005634(nucleus)	GO:0003677(DNA binding)	-
CAFS_CommonC_G_022361	Down	26.69	6.12	4.36111	2.1247	0.0281231	1	GO:0006508(proteolysis)	-	GO:0008236(serine-type peptidase activity)	-
CAFS_CommonC_G_025862	Down	427	98	4.35714	2.12338	0.00398099	0.866913	-	-	-	-
CAFS_CommonC_G_086502	Down	91	21	4.33333	2.11548	0.00945517	1	-	-	-	-
CAFS_CommonC_G_007742	Down	39	9	4.33333	2.11548	0.0176996	1	GO:0008063(Toll signaling pathway)	-	-	-
CAFS_CommonC_G_030294	Down	26	6	4.33333	2.11548	0.0335404	1	-	-	-	-
CAFS_CommonC_G_073169	Down	26	6	4.33333	2.11548	0.0335404	1	-	-	-	-
CAFS_CommonC_G_023813	Down	133.3	30.78	4.33073	2.11461	0.00671543	1	-	-	-	-
CAFS_CommonC_G_060967	Down	38.93	9	4.32556	2.11289	0.0176996	1	GO:0006468(protein phosphorylation)	-	GO:0004672(protein kinase activity),GO:0004674(protein serine/threonine kinase activity),GO:0005524(ATP binding)	-
CAFS_CommonC_G_018775	Down	32.95	7.64	4.31283	2.10863	0.0269514	1	-	-	-	-
CAFS_CommonC_G_050642	Down	69	16	4.3125	2.10852	0.0131632	1	-	-	-	-
CAFS_CommonC_G_082124	Down	99	23	4.30435	2.10579	0.00876657	1	-	-	GO:0005509(calcium ion binding),GO:0005515(protein binding)	-
CAFS_CommonC_G_044341	Down	34.34	8	4.2925	2.10182	0.0232942	1	GO:0006355(regulation of transcription, DNA-templated),GO:0045893(positive regulation of transcription, DNA-templated)	GO:0005634(nucleus)	GO:0003677(DNA binding),GO:0003700(transcription factor activity, sequence-specific DNA binding),GO:0008270(zinc ion binding),GO:0043565(sequence-specific DNA binding)	-
CAFS_CommonC_G_061031	Down	30	7	4.28571	2.09954	0.0275183	1	GO:0007219(Notch signaling pathway),GO:0007275(multicellular organism development)	GO:0016021(integral component of membrane)	-	-
CAFS_CommonC_G_084029	Down	30	7	4.28571	2.09954	0.0275183	1	GO:0006810(transport)	GO:0016020(membrane)	GO:0005215(transporter activity),GO:0005515(protein binding)	-
CAFS_CommonC_G_090417	Down	128	30	4.26667	2.09311	0.00718959	1	-	-	GO:0005525(GTP binding)	-
CAFS_CommonC_G_028128	Down	34	8	4.25	2.08746	0.0232942	1	GO:0007186(G-protein coupled receptor signaling pathway)	GO:0016021(integral component of membrane)	GO:0004930(G-protein coupled receptor activity)	-
CAFS_CommonC_G_083788	Down	39.59	9.32	4.24785	2.08673	0.0176996	1	-	-	GO:0005515(protein binding)	-
CAFS_CommonC_G_024867	Down	74.17	17.49	4.24071	2.08431	0.0114445	1	-	-	-	-
CAFS_CommonC_G_077441	Down	127	30	4.23333	2.08179	0.00753993	1	-	-	-	-
CAFS_CommonC_G_077768	Down	54.9	12.99	4.22633	2.0794	0.0182111	1	-	-	GO:0008270(zinc ion binding)	K11978 -
CAFS_CommonC_G_010511	Down	86.17	20.39	4.22609	2.07932	0.00986264	1	-	-	-	-
CAFS_CommonC_G_012388	Down	38	9	4.22222	2.078	0.0202026	1	GO:0006355(regulation of transcription, DNA-templated)	GO:0005634(nucleus)	GO:0005524(ATP binding),GO:0016818(hydrolase activity, acting on acid anhydrides, in phosphorus-containing anhydrides)	-
CAFS_CommonC_G_082269	Down	38	9	4.22222	2.078	0.0202026	1	-	-	-	-
CAFS_CommonC_G_062607	Down	55.81	13.24	4.21526	2.07562	0.0165362	1	-	-	-	-
CAFS_CommonC_G_047224	Down	1175.02	279	4.21154	2.07435	0.00423579	0.8718	-	-	GO:0005515(protein binding)	-
CAFS_CommonC_G_010164	Down	42	10	4.2	2.07039	0.0287327	1	GO:0006508(proteolysis),GO:0007155(cell adhesion)	GO:0016020(membrane)	GO:0004222(metalloendopeptidase activity)	K01404 GP63; leishmanolysin [EC:3.4.24.36]
CAFS_CommonC_G_091630	Down	37	8.82	4.19501	2.06867	0.0230912	1	-	-	-	-
CAFS_CommonC_G_002182	Down	51.53	12.31	4.18603	2.06558	0.0181542	1	-	-	-	-
CAFS_CommonC_G_049125	Down	50	12	4.16667	2.05889	0.0223089	1	-	-	-	-
CAFS_CommonC_G_080542	Down	50	12	4.16667	2.05889	0.0223089	1	GO:0006508(proteolysis)	GO:0031012(extracellular matrix)	GO:0004222(metalloendopeptidase activity),GO:0008237(metallopeptidase activity),GO:0008270(zinc ion binding)	-
CAFS_CommonC_G_025847	Down	25	6	4.16667	2.05889	0.0400936	1	-	-	-	-
CAFS_CommonC_G_091975	Down	29.5	7.09	4.16079	2.05686	0.0275183	1	GO:0006355(regulation of transcription, DNA-templated),GO:0007165(signal transduction)	-	GO:0004871(signal transducer activity),GO:0046983(protein dimerization activity)	-
CAFS_CommonC_G_067045	Down	83	20	4.15	2.05311	0.0120928	1	-	-	-	-
CAFS_CommonC_G_080347	Down	116	28	4.14286	2.05063	0.00924907	1	-	-	-	-
CAFS_CommonC_G_018543	Down	33	8	4.125	2.04439	0.0269514	1	GO:0006935(chemotaxis),GO:0007186(G-protein coupled receptor signaling pathway)	GO:0016021(integral component of membrane)	GO:0004930(G-protein coupled receptor activity),GO:0004950(chemokine receptor activity)	-
CAFS_CommonC_G_024227	Down	33	8	4.125	2.04439	0.0269514	1	-	-	-	-
CAFS_CommonC_G_073575	Down	33	8	4.125	2.04439	0.0269514	1	GO:0006418(tRNA aminoacylation for protein translation)	-	GO:0000166(nucleotide binding),GO:0004812(aminoacyl-tRNA ligase activity),GO:0005524(ATP binding)	K01868 TARS, thrS; threonyl-tRNA synthetase [EC:6.1.1.3]
CAFS_CommonC_G_069437	Down	144.07	35	4.11629	2.04134	0.00924429	1	GO:0006468(protein phosphorylation)	-	GO:0004672(protein kinase activity),GO:0004674(protein serine/threonine kinase activity),GO:0005524(ATP binding)	-
CAFS_CommonC_G_002311	Down	69.52	17	4.08941	2.03189	0.0156387	1	-	-	GO:0005515(protein binding)	-
CAFS_CommonC_G_057417	Down	114.05	27.94	4.08196	2.02926	0.0102534	1	GO:0070588(calcium ion transmembrane transport)	GO:0016020(membrane)	GO:0005262(calcium channel activity),GO:0005515(protein binding)	K12169 -
CAFS_CommonC_G_020186	Down	44.9	11	4.08182	2.02921	0.0280835	1	-	-	-	K01110 PTEN; phosphatidylinositol-3,4,5-trisphosphate 3-phosphatase and dual-specificity protein phosphatase PTEN [EC:3.1.3.16 3.1.3.48 3.1.3.67]
CAFS_CommonC_G_046874	Down	65.81	16.13	4.07998	2.02856	0.01685	1	GO:0006955(immune response)	-	GO:0005044(scavenger receptor activity),GO:0030247(polysaccharide binding)	-
CAFS_CommonC_G_021066	Down	171	42	4.07143	2.02554	0.00848545	1	-	-	-	-
CAFS_CommonC_G_036884	Down	30.71	7.59	4.04611	2.01654	0.0362528	1	-	-	-	-
CAFS_CommonC_G_064280	Down	24.98	6.18	4.04207	2.01509	0.0400936	1	-	-	-	-
CAFS_CommonC_G_087613	Down	32.35	8.01	4.0387	2.01389	0.0312329	1	-	-	-	-
CAFS_CommonC_G_009236	Down	24.54	6.09	4.02956	2.01062	0.0400936	1	GO:0006810(transport)	GO:0008021(synaptic vesicle),GO:0016020(membrane)	GO:0005215(transporter activity),GO:0005515(protein binding)	-
CAFS_CommonC_G_036242	Down	68.33	17	4.01941	2.00698	0.018335	1	GO:0001822(kidney development)	GO:0016020(membrane),GO:0016021(integral component of membrane)	GO:0005515(protein binding)	-
CAFS_CommonC_G_034396	Down	64.28	16	4.0175	2.0063	0.0183152	1	-	-	GO:0005515(protein binding),GO:0008270(zinc ion binding)	K12489 ACAP; Arf-GAP with coiled-coil, ANK repeat and PH domain-containing protein
CAFS_CommonC_G_069663	Down	108.13	26.92	4.01672	2.00602	0.0112193	1	-	-	GO:0003676(nucleic acid binding),GO:0003723(RNA binding)	K13210 -
CAFS_CommonC_G_009176	Down	28.02	7	4.00286	2.00103	0.0380057	1	-	-	GO:0005515(protein binding),GO:0008270(zinc ion binding)	-
CAFS_CommonC_G_078536	Down	56	14	4	2	0.0219721	1	-	-	-	-
CAFS_CommonC_G_044547	Down	40	10	4	2	0.025952	1	GO:0016043(cellular component organization),GO:0030036(actin cytoskeleton organization)	-	GO:0003779(actin binding),GO:0017048(Rho GTPase binding)	-
CAFS_CommonC_G_051089	Down	40	10	4	2	0.025952	1	-	-	-	-
CAFS_CommonC_G_006217	Down	48	12	4	2	0.0275041	1	GO:0042981(regulation of apoptotic process)	-	-	-
CAFS_CommonC_G_018027	Down	32	8	4	2	0.0312329	1	-	-	-	-
CAFS_CommonC_G_086978	Down	44	11	4	2	0.0314237	1	GO:0007018(microtubule-based movement)	-	GO:0003777(microtubule motor activity),GO:0005524(ATP binding),GO:0008017(microtubule binding)	K10395 -
CAFS_CommonC_G_010841	Down	28	7	4	2	0.0380057	1	-	-	-	-
CAFS_CommonC_G_019097	Down	28	7	4	2	0.0380057	1	-	-	-	K06672 SCC2, NIPBL; cohesin loading factor subunit SCC2
CAFS_CommonC_G_052710	Down	28	7	4	2	0.0380057	1	GO:0019752(carboxylic acid metabolic process)	-	GO:0016831(carboxy-lyase activity),GO:0030170(pyridoxal phosphate binding)	K01580 E4.1.1.15, gadB, gadA, GAD; glutamate decarboxylase [EC:4.1.1.15]
CAFS_CommonC_G_072059	Down	28	7	4	2	0.0380057	1	-	-	-	-
CAFS_CommonC_G_087428	Down	28	7	4	2	0.0380057	1	-	-	GO:0030246(carbohydrate binding)	-
CAFS_CommonC_G_016498	Down	24	6	4	2	0.0480368	1	-	-	GO:0005525(GTP binding)	K03978 -
CAFS_CommonC_G_035558	Down	24	6	4	2	0.0480368	1	-	-	GO:0005525(GTP binding)	-
CAFS_CommonC_G_042984	Down	24	6	4	2	0.0480368	1	GO:0007165(signal transduction)	GO:0016021(integral component of membrane)	-	-
CAFS_CommonC_G_070097	Down	28.89	7.25	3.98483	1.99452	0.0323089	1	-	-	-	-
CAFS_CommonC_G_001748	Down	47.7	12	3.975	1.99095	0.0275041	1	-	-	GO:0005515(protein binding)	-
CAFS_CommonC_G_024822	Down	39.81	10.03	3.96909	1.98881	0.025952	1	-	-	-	-
CAFS_CommonC_G_057407	Down	1451	366	3.96448	1.98713	0.00608114	1	-	-	GO:0005515(protein binding)	-
CAFS_CommonC_G_049198	Down	582	147	3.95918	1.9852	0.00660162	1	-	-	-	-
CAFS_CommonC_G_016099	Down	63	16	3.9375	1.97728	0.0199187	1	-	-	-	-
CAFS_CommonC_G_029761	Down	62.01	15.75	3.93714	1.97715	0.0216742	1	-	-	-	-
CAFS_CommonC_G_073974	Down	59	15	3.93333	1.97575	0.0218185	1	-	-	-	-
CAFS_CommonC_G_053488	Down	350	89	3.93258	1.97548	0.00780868	1	-	-	GO:0005515(protein binding)	-
CAFS_CommonC_G_032064	Down	27.41	7	3.91571	1.96928	0.0447917	1	-	-	GO:0005509(calcium ion binding),GO:0005515(protein binding)	-
CAFS_CommonC_G_013665	Down	39	10	3.9	1.96347	0.025952	1	-	GO:0016459(myosin complex)	GO:0003774(motor activity),GO:0005515(protein binding),GO:0005524(ATP binding)	K10357 -
CAFS_CommonC_G_087165	Down	39	10	3.9	1.96347	0.025952	1	GO:0006468(protein phosphorylation)	-	GO:0004672(protein kinase activity),GO:0005524(ATP binding)	K08829 -
CAFS_CommonC_G_031171	Down	35	9	3.88889	1.95936	0.0302912	1	-	-	-	K07204 RAPTOR; regulatory associated protein of mTOR
CAFS_CommonC_G_063766	Down	35	9	3.88889	1.95936	0.0302912	1	GO:0008360(regulation of cell shape)	GO:0016020(membrane)	-	-
CAFS_CommonC_G_035366	Down	52.45	13.58	3.8623	1.94946	0.0320826	1	GO:0006355(regulation of transcription, DNA-templated)	-	GO:0003677(DNA binding),GO:0043565(sequence-specific DNA binding)	K09338 -
CAFS_CommonC_G_046057	Down	108	28	3.85714	1.94753	0.0133191	1	-	-	-	-
CAFS_CommonC_G_018287	Down	27	7	3.85714	1.94753	0.0447917	1	-	-	-	-
CAFS_CommonC_G_028856	Down	545.36	141.79	3.84625	1.94345	0.00810538	1	-	-	-	-
CAFS_CommonC_G_088868	Down	27	7.02	3.84615	1.94342	0.0447917	1	GO:0006024(glycosaminoglycan biosynthetic process)	-	GO:0030158(protein xylosyltransferase activity)	-
CAFS_CommonC_G_090701	Down	157.22	41	3.83463	1.93909	0.0120611	1	-	GO:0005576(extracellular region)	GO:0005515(protein binding)	-
CAFS_CommonC_G_070014	Down	65	17	3.82353	1.9349	0.0233622	1	-	-	-	-
CAFS_CommonC_G_036815	Down	42	11	3.81818	1.93289	0.0394505	1	-	-	-	-
CAFS_CommonC_G_004634	Down	30	7.88	3.80711	1.92869	0.0421466	1	-	-	GO:0005515(protein binding)	-
CAFS_CommonC_G_020766	Down	57	15	3.8	1.926	0.026091	1	GO:0006820(anion transport)	GO:0016021(integral component of membrane)	-	K13862 -
CAFS_CommonC_G_069848	Down	98.48	25.96	3.79353	1.92354	0.0163818	1	-	-	GO:0004842(ubiquitin-protein transferase activity)	K10592 HUWE1, MULE, ARF-BP1; E3 ubiquitin-protein ligase HUWE1 [EC:2.3.2.26]
CAFS_CommonC_G_042135	Down	37.89	10	3.789	1.92182	0.0294637	1	-	-	GO:0005515(protein binding)	-
CAFS_CommonC_G_006538	Down	54.89	14.5	3.78552	1.92049	0.0241292	1	-	-	-	-
CAFS_CommonC_G_044116	Down	30.58	8.08	3.78465	1.92016	0.0362528	1	GO:0006468(protein phosphorylation)	-	GO:0004672(protein kinase activity),GO:0004674(protein serine/threonine kinase activity),GO:0005524(ATP binding)	K08794 CAMK1; calcium/calmodulin-dependent protein kinase I [EC:2.7.11.17]
CAFS_CommonC_G_087486	Down	242.04	64	3.78187	1.9191	0.0109828	1	-	-	GO:0046872(metal ion binding)	-
CAFS_CommonC_G_056420	Down	34	9	3.77778	1.91754	0.0347653	1	-	-	-	-
CAFS_CommonC_G_082125	Down	34	9	3.77778	1.91754	0.0347653	1	-	-	GO:0005509(calcium ion binding),GO:0005515(protein binding)	-
CAFS_CommonC_G_085041	Down	63.97	17	3.76294	1.91186	0.0253526	1	-	-	GO:0008270(zinc ion binding)	-
CAFS_CommonC_G_063328	Down	79	21	3.7619	1.91146	0.0196734	1	GO:0006935(chemotaxis),GO:0006954(inflammatory response),GO:0006955(immune response),GO:0007186(G-protein coupled receptor signaling pathway)	GO:0016021(integral component of membrane)	GO:0004930(G-protein coupled receptor activity),GO:0004950(chemokine receptor activity),GO:0016493(C-C chemokine receptor activity)	-
CAFS_CommonC_G_084434	Down	90	24	3.75	1.90689	0.0183763	1	-	-	-	-
CAFS_CommonC_G_092188	Down	45	12	3.75	1.90689	0.0378812	1	-	-	-	-
CAFS_CommonC_G_026809	Down	30	8	3.75	1.90689	0.0421466	1	-	GO:0032580(Golgi cisterna membrane)	GO:0008376(acetylgalactosaminyltransferase activity)	-
CAFS_CommonC_G_038456	Down	30	8	3.75	1.90689	0.0421466	1	-	-	-	-
CAFS_CommonC_G_043313	Down	30	8	3.75	1.90689	0.0421466	1	-	-	-	-
CAFS_CommonC_G_051296	Down	30	8	3.75	1.90689	0.0421466	1	GO:0006508(proteolysis)	-	GO:0004222(metalloendopeptidase activity),GO:0008270(zinc ion binding)	-
CAFS_CommonC_G_061692	Down	76.75	20.47	3.74939	1.90666	0.0183681	1	GO:0007155(cell adhesion),GO:0007156(homophilic cell adhesion via plasma membrane adhesion molecules)	GO:0005886(plasma membrane),GO:0016020(membrane)	GO:0005509(calcium ion binding)	-
CAFS_CommonC_G_039987	Down	52.4	14	3.74286	1.90414	0.0320826	1	-	-	GO:0004869(cysteine-type endopeptidase inhibitor activity)	-
CAFS_CommonC_G_002382	Down	108.46	29	3.74	1.90304	0.015692	1	-	-	GO:0003676(nucleic acid binding),GO:0003723(RNA binding)	-
CAFS_CommonC_G_021639	Down	44.85	12	3.7375	1.90207	0.0378812	1	-	-	GO:0005515(protein binding)	-
CAFS_CommonC_G_041830	Down	27.46	7.35	3.73605	1.90152	0.0447917	1	-	GO:0005622(intracellular)	GO:0005515(protein binding),GO:0008270(zinc ion binding)	K15505 -
CAFS_CommonC_G_071057	Down	56	15	3.73333	1.90046	0.028557	1	-	-	-	-
CAFS_CommonC_G_066145	Down	459	123	3.73171	1.89984	0.00964806	1	-	-	-	-
CAFS_CommonC_G_090777	Down	82	22	3.72727	1.89812	0.0196284	1	GO:0007018(microtubule-based movement)	-	GO:0003777(microtubule motor activity),GO:0005524(ATP binding),GO:0008017(microtubule binding)	K10400 -
CAFS_CommonC_G_082657	Down	67	18	3.72222	1.89616	0.0250296	1	-	GO:0005634(nucleus)	GO:0008134(transcription factor binding)	-
CAFS_CommonC_G_027772	Down	26.8	7.27	3.68638	1.88221	0.0447917	1	GO:0006479(protein methylation)	GO:0005737(cytoplasm)	GO:0005515(protein binding),GO:0008276(protein methyltransferase activity)	-
CAFS_CommonC_G_069401	Down	70	19	3.68421	1.88136	0.0247327	1	GO:0006605(protein targeting),GO:0007165(signal transduction)	-	-	-
CAFS_CommonC_G_047209	Down	46	12.51	3.67706	1.87855	0.0448413	1	-	-	-	-
CAFS_CommonC_G_020155	Down	33	9	3.66667	1.87447	0.0399547	1	GO:0006468(protein phosphorylation)	-	GO:0004672(protein kinase activity),GO:0004674(protein serine/threonine kinase activity),GO:0005524(ATP binding)	K08867 -
CAFS_CommonC_G_019627	Down	44	12	3.66667	1.87447	0.0422148	1	-	-	-	-
CAFS_CommonC_G_009246	Down	153	42	3.64286	1.86507	0.0157383	1	GO:0070588(calcium ion transmembrane transport)	GO:0016020(membrane)	GO:0005262(calcium channel activity)	-
CAFS_CommonC_G_004762	Down	4583	1261	3.63442	1.86172	0.00967355	1	-	GO:0005882(intermediate filament)	GO:0005198(structural molecule activity)	-
CAFS_CommonC_G_036277	Down	58	16	3.625	1.85798	0.0305515	1	-	-	GO:0005515(protein binding)	-
CAFS_CommonC_G_046963	Down	29	8	3.625	1.85798	0.0490758	1	GO:0006810(transport)	GO:0016021(integral component of membrane)	GO:0005337(nucleoside transmembrane transporter activity)	-
CAFS_CommonC_G_087202	Down	29	8	3.625	1.85798	0.0490758	1	GO:0006355(regulation of transcription, DNA-templated)	-	GO:0003682(chromatin binding)	-
CAFS_CommonC_G_008813	Down	47	13	3.61538	1.85415	0.0404521	1	-	-	-	-
CAFS_CommonC_G_037027	Down	47	13	3.61538	1.85415	0.0404521	1	GO:0006486(protein glycosylation)	-	GO:0008373(sialyltransferase activity)	-
CAFS_CommonC_G_043645	Down	65	18	3.61111	1.85244	0.0293124	1	-	-	-	-
CAFS_CommonC_G_086995	Down	108	30	3.6	1.848	0.0183562	1	GO:0055114(oxidation-reduction process)	-	GO:0016491(oxidoreductase activity)	-
CAFS_CommonC_G_041579	Down	36	10	3.6	1.848	0.038112	1	-	-	-	-
CAFS_CommonC_G_057122	Down	36	10	3.6	1.848	0.038112	1	-	-	GO:0003676(nucleic acid binding),GO:0016787(hydrolase activity),GO:0046872(metal ion binding)	-
CAFS_CommonC_G_081771	Down	36	10	3.6	1.848	0.038112	1	-	-	-	-
CAFS_CommonC_G_046050	Down	64.7	18	3.59444	1.84577	0.0293124	1	GO:0005975(carbohydrate metabolic process)	-	GO:0004553(hydrolase activity, hydrolyzing O-glycosyl compounds)	-
CAFS_CommonC_G_012197	Down	97	27	3.59259	1.84503	0.0205499	1	-	GO:0005856(cytoskeleton)	-	-
CAFS_CommonC_G_019763	Down	339.39	94.58	3.58839	1.84334	0.0134057	1	-	-	-	-
CAFS_CommonC_G_047225	Down	579.84	161.95	3.58036	1.84011	0.011946	1	-	-	GO:0005515(protein binding)	-
CAFS_CommonC_G_080103	Down	85.95	24.03	3.57678	1.83866	0.0221228	1	-	-	-	-
CAFS_CommonC_G_046048	Down	132	37	3.56757	1.83494	0.0190974	1	-	-	-	-
CAFS_CommonC_G_081285	Down	89	25	3.56	1.83188	0.0233575	1	-	-	-	K00888 PI4KA; phosphatidylinositol 4-kinase A [EC:2.7.1.67]
CAFS_CommonC_G_037688	Down	119.57	33.6	3.55863	1.83132	0.0219713	1	-	-	GO:0004842(ubiquitin-protein transferase activity)	-
CAFS_CommonC_G_025674	Down	32	9	3.55556	1.83007	0.0459806	1	GO:0055085(transmembrane transport)	GO:0016021(integral component of membrane)	GO:0005215(transporter activity),GO:0022857(transmembrane transporter activity)	K08202 SLC22A4_5, OCTN; MFS transporter, OCT family, solute carrier family 22 (organic cation transporter), member 4/5
CAFS_CommonC_G_058238	Down	95.99	27	3.55519	1.82992	0.0217434	1	-	-	GO:0005509(calcium ion binding),GO:0005515(protein binding)	-
CAFS_CommonC_G_077382	Down	31.88	9	3.54222	1.82465	0.0459806	1	-	-	-	-
CAFS_CommonC_G_042173	Down	138	39	3.53846	1.82312	0.0190506	1	-	-	GO:0046872(metal ion binding)	-
CAFS_CommonC_G_054929	Down	46	13	3.53846	1.82312	0.0448413	1	-	-	-	-
CAFS_CommonC_G_071931	Down	53	15	3.53333	1.82103	0.0375767	1	-	-	-	-
CAFS_CommonC_G_031734	Down	33.6	9.51	3.53312	1.82094	0.0495298	1	-	-	-	-
CAFS_CommonC_G_076852	Down	49.26	14	3.51857	1.81499	0.0429085	1	GO:0055085(transmembrane transport)	GO:0016021(integral component of membrane)	GO:0022857(transmembrane transporter activity)	K08202 SLC22A4_5, OCTN; MFS transporter, OCT family, solute carrier family 22 (organic cation transporter), member 4/5
CAFS_CommonC_G_001674	Down	80.8	23	3.51304	1.81272	0.0253449	1	GO:0006355(regulation of transcription, DNA-templated),GO:0043401(steroid hormone mediated signaling pathway)	GO:0005634(nucleus)	GO:0003677(DNA binding),GO:0003700(transcription factor activity, sequence-specific DNA binding),GO:0003707(steroid hormone receptor activity),GO:0004879(RNA polymerase II transcription factor activity, ligand-activated sequence-specific DNA binding),GO:0008270(zinc ion binding),GO:0043565(sequence-specific DNA binding)	-
CAFS_CommonC_G_057219	Down	31.68	9.04	3.50442	1.80918	0.0459806	1	-	-	GO:0005515(protein binding)	-
CAFS_CommonC_G_029589	Down	49	14	3.5	1.80735	0.0429085	1	-	-	-	-
CAFS_CommonC_G_065235	Down	35	10	3.5	1.80735	0.0434223	1	-	-	-	-
CAFS_CommonC_G_037566	Down	222.91	64.02	3.48188	1.79987	0.0172659	1	GO:0007264(small GTPase mediated signal transduction),GO:0051056(regulation of small GTPase mediated signal transduction)	GO:0005622(intracellular)	GO:0005085(guanyl-nucleotide exchange factor activity)	-
CAFS_CommonC_G_034797	Down	138.41	39.86	3.4724	1.79593	0.0214273	1	GO:0006542(glutamine biosynthetic process),GO:0006807(nitrogen compound metabolic process)	-	GO:0004356(glutamate-ammonia ligase activity)	K01915 glnA, GLUL; glutamine synthetase [EC:6.3.1.2]
CAFS_CommonC_G_081324	Down	59	17	3.47059	1.79518	0.0353346	1	GO:0006508(proteolysis)	-	GO:0004222(metalloendopeptidase activity)	-
CAFS_CommonC_G_019004	Down	34.5	9.95	3.46734	1.79383	0.0495298	1	-	-	-	-
CAFS_CommonC_G_013317	Down	55	15.99	3.43965	1.78226	0.0397471	1	-	-	GO:0005515(protein binding)	-
CAFS_CommonC_G_048236	Down	48	14	3.42857	1.77761	0.0473359	1	GO:0006836(neurotransmitter transport)	GO:0016021(integral component of membrane)	GO:0005328(neurotransmitter:sodium symporter activity)	-
CAFS_CommonC_G_062146	Down	48	14	3.42857	1.77761	0.0473359	1	GO:0055085(transmembrane transport)	GO:0016021(integral component of membrane)	-	-
CAFS_CommonC_G_044673	Down	44.56	13	3.42769	1.77724	0.0497416	1	-	GO:0016021(integral component of membrane)	-	-
CAFS_CommonC_G_064203	Down	112.38	32.98	3.40752	1.76872	0.0232835	1	-	-	GO:0046872(metal ion binding)	-
CAFS_CommonC_G_023800	Down	51	15	3.4	1.76553	0.0452542	1	GO:0007155(cell adhesion),GO:0007156(homophilic cell adhesion via plasma membrane adhesion molecules)	GO:0005886(plasma membrane),GO:0016020(membrane)	GO:0005509(calcium ion binding)	-
CAFS_CommonC_G_056519	Down	34	10	3.4	1.76553	0.0495298	1	-	-	-	-
CAFS_CommonC_G_040888	Down	65	19.12	3.39958	1.76536	0.0362316	1	GO:0007166(cell surface receptor signaling pathway),GO:0007186(G-protein coupled receptor signaling pathway)	GO:0016020(membrane),GO:0016021(integral component of membrane)	GO:0004888(transmembrane signaling receptor activity),GO:0004930(G-protein coupled receptor activity),GO:0005509(calcium ion binding),GO:0005515(protein binding)	-
CAFS_CommonC_G_049170	Down	386.57	114	3.39096	1.7617	0.017253	1	GO:0006457(protein folding)	-	-	K09569 -
CAFS_CommonC_G_036516	Down	77.19	22.81	3.38404	1.75875	0.0329621	1	-	-	-	-
CAFS_CommonC_G_058480	Down	64.01	19	3.36895	1.7523	0.0391552	1	-	GO:0005634(nucleus),GO:0005737(cytoplasm)	-	-
CAFS_CommonC_G_042715	Down	70.97	21.15	3.35556	1.74655	0.0344414	1	-	-	-	-
CAFS_CommonC_G_062710	Down	57	17	3.35294	1.74543	0.0418372	1	-	-	GO:0051087(chaperone binding)	-
CAFS_CommonC_G_045929	Down	67	20	3.35	1.74416	0.0380209	1	-	-	GO:0005515(protein binding)	-
CAFS_CommonC_G_048182	Down	80.18	24	3.34083	1.74021	0.0323152	1	-	-	-	-
CAFS_CommonC_G_019090	Down	190.09	57	3.33491	1.73765	0.0216776	1	-	GO:0016459(myosin complex)	GO:0003774(motor activity),GO:0005524(ATP binding)	-
CAFS_CommonC_G_068922	Down	90	27	3.33333	1.73697	0.0306634	1	GO:0007186(G-protein coupled receptor signaling pathway)	GO:0016021(integral component of membrane)	GO:0004930(G-protein coupled receptor activity)	-
CAFS_CommonC_G_071278	Down	50	15	3.33333	1.73697	0.0497053	1	-	-	GO:0046872(metal ion binding)	-
CAFS_CommonC_G_081706	Down	73	22	3.31818	1.73039	0.036071	1	GO:0007165(signal transduction)	GO:0016459(myosin complex)	GO:0003774(motor activity),GO:0005524(ATP binding)	K10357 -
CAFS_CommonC_G_074437	Down	63	19	3.31579	1.72935	0.0391552	1	-	-	GO:0004842(ubiquitin-protein transferase activity)	-
CAFS_CommonC_G_048048	Down	82.49	25	3.2996	1.72229	0.0337497	1	-	-	-	-
CAFS_CommonC_G_086706	Down	240.7	73	3.29726	1.72127	0.021808	1	-	GO:0016020(membrane)	GO:0005044(scavenger receptor activity)	-
CAFS_CommonC_G_042200	Down	61.1	18.62	3.28142	1.71432	0.0457851	1	-	-	GO:0005515(protein binding)	-
CAFS_CommonC_G_069484	Down	62	19	3.26316	1.70627	0.042332	1	GO:0007018(microtubule-based movement)	-	GO:0003777(microtubule motor activity),GO:0005524(ATP binding),GO:0008017(microtubule binding)	K10401 -
CAFS_CommonC_G_045747	Down	53.36	16.36	3.26161	1.70559	0.0474936	1	-	GO:0005737(cytoplasm)	GO:0005515(protein binding),GO:0016175(superoxide-generating NADPH oxidase activity),GO:0035091(phosphatidylinositol binding)	-
CAFS_CommonC_G_048049	Down	58.51	18	3.25056	1.70069	0.0438491	1	-	-	-	-
CAFS_CommonC_G_051014	Down	54.78	16.89	3.24334	1.69748	0.0496316	1	-	-	-	-
CAFS_CommonC_G_028229	Down	68	21	3.2381	1.69515	0.0427392	1	-	-	GO:0005515(protein binding)	-
CAFS_CommonC_G_044850	Down	68	21	3.2381	1.69515	0.0427392	1	-	-	-	-
CAFS_CommonC_G_073969	Down	55	17	3.23529	1.6939	0.0496316	1	GO:0007596(blood coagulation)	GO:0005886(plasma membrane)	GO:0004888(transmembrane signaling receptor activity),GO:0005509(calcium ion binding),GO:0005515(protein binding)	-
CAFS_CommonC_G_001351	Down	55.98	17.32	3.2321	1.69247	0.0455573	1	-	-	GO:0005515(protein binding)	-
CAFS_CommonC_G_061253	Down	142	44	3.22727	1.69032	0.0295072	1	-	-	-	-
CAFS_CommonC_G_036908	Down	60.93	18.9	3.22381	1.68877	0.0457851	1	-	-	-	-
CAFS_CommonC_G_090974	Down	108	33.54	3.22004	1.68708	0.0366339	1	-	GO:0016021(integral component of membrane)	-	-
CAFS_CommonC_G_046208	Down	74	23	3.21739	1.68589	0.0402726	1	GO:0000226(microtubule cytoskeleton organization),GO:0000910(cytokinesis)	-	GO:0008017(microtubule binding)	K16732 -
CAFS_CommonC_G_091033	Down	72.24	22.47	3.21495	1.6848	0.038658	1	-	-	-	-
CAFS_CommonC_G_050623	Down	60.77	18.96	3.20517	1.6804	0.0457851	1	GO:0051056(regulation of small GTPase mediated signal transduction)	-	GO:0005096(GTPase activator activity)	-
CAFS_CommonC_G_006910	Down	64	20	3.2	1.67807	0.0476477	1	-	-	GO:0005515(protein binding),GO:0005525(GTP binding)	-
CAFS_CommonC_G_017598	Down	143.04	44.74	3.19714	1.67678	0.0314609	1	-	-	GO:0005525(GTP binding)	-
CAFS_CommonC_G_075946	Down	73.5	23	3.19565	1.67611	0.0402726	1	-	-	GO:0046872(metal ion binding)	-
CAFS_CommonC_G_052630	Down	811	254	3.19291	1.67487	0.0217553	1	GO:0007165(signal transduction)	-	-	-
CAFS_CommonC_G_056056	Down	95.54	30.02	3.18254	1.67018	0.0344363	1	-	-	-	-
CAFS_CommonC_G_043311	Down	70	22	3.18182	1.66985	0.0444452	1	-	-	-	-
CAFS_CommonC_G_037690	Down	143	45	3.17778	1.66802	0.0314609	1	-	-	-	-
CAFS_CommonC_G_017055	Down	111	35	3.17143	1.66513	0.0360117	1	-	-	-	-
CAFS_CommonC_G_083505	Down	149	47	3.17021	1.66458	0.0308064	1	-	-	-	-
CAFS_CommonC_G_084301	Down	123.38	39.03	3.16116	1.66045	0.0353326	1	-	-	-	-
CAFS_CommonC_G_044430	Down	60	19	3.15789	1.65896	0.0495396	1	-	-	GO:0005515(protein binding)	-
CAFS_CommonC_G_009044	Down	217.52	68.99	3.15292	1.65669	0.02818	1	-	-	-	-
CAFS_CommonC_G_029244	Down	104	33	3.15152	1.65605	0.0344147	1	-	-	-	-
CAFS_CommonC_G_007425	Down	167	53	3.15094	1.65578	0.0301137	1	-	-	-	-
CAFS_CommonC_G_015186	Down	103.97	33	3.15061	1.65563	0.0344147	1	-	-	-	-
CAFS_CommonC_G_007854	Down	66	21	3.14286	1.65208	0.0494397	1	-	-	GO:0005515(protein binding),GO:0008270(zinc ion binding)	-
CAFS_CommonC_G_031162	Down	66.03	21.01	3.14279	1.65205	0.0494397	1	-	-	GO:0004842(ubiquitin-protein transferase activity)	K10587 UBE3A, E6AP; ubiquitin-protein ligase E3 A [EC:2.3.2.26]
CAFS_CommonC_G_025214	Down	277.68	88.89	3.12386	1.64333	0.0281445	1	-	-	-	-
CAFS_CommonC_G_004133	Down	178	57	3.12281	1.64284	0.0300272	1	GO:0006810(transport)	-	GO:0005215(transporter activity),GO:0008289(lipid binding)	-
CAFS_CommonC_G_081048	Down	290.29	93	3.1214	1.64219	0.0281636	1	GO:0055085(transmembrane transport)	-	-	K15105 -
CAFS_CommonC_G_068694	Down	99	32	3.09375	1.62936	0.0387748	1	GO:0007155(cell adhesion)	GO:0008305(integrin complex)	-	-
CAFS_CommonC_G_032048	Down	71	23	3.08696	1.62619	0.0493378	1	-	-	-	-
CAFS_CommonC_G_084142	Down	71	23	3.08696	1.62619	0.0493378	1	-	-	GO:0016746(transferase activity, transferring acyl groups)	-
CAFS_CommonC_G_026628	Down	74	24	3.08333	1.62449	0.0476925	1	GO:0035556(intracellular signal transduction)	-	-	-
CAFS_CommonC_G_078375	Down	114	37	3.08108	1.62344	0.0416304	1	GO:0006810(transport)	GO:0005737(cytoplasm),GO:0016021(integral component of membrane)	GO:0005215(transporter activity)	-
CAFS_CommonC_G_084306	Down	80	26	3.07692	1.62149	0.0448494	1	-	-	-	-
CAFS_CommonC_G_031131	Down	163	53	3.07547	1.62081	0.0342408	1	-	GO:0016020(membrane)	-	-
CAFS_CommonC_G_045598	Down	118	38.37	3.07532	1.62074	0.0391122	1	GO:0055114(oxidation-reduction process)	GO:0016020(membrane)	GO:0005044(scavenger receptor activity),GO:0005507(copper ion binding),GO:0016641(oxidoreductase activity, acting on the CH-NH2 group of donors, oxygen as acceptor)	K13912 DMBT1; deleted in malignant brain tumors 1 protein
CAFS_CommonC_G_055403	Down	150	49	3.06122	1.61411	0.0358897	1	-	-	-	-
CAFS_CommonC_G_009239	Down	76.01	25	3.0404	1.60426	0.0492372	1	GO:0070588(calcium ion transmembrane transport)	GO:0016020(membrane)	GO:0005262(calcium channel activity),GO:0005515(protein binding)	K12169 -
CAFS_CommonC_G_068904	Down	76	25	3.04	1.60407	0.0492372	1	-	-	-	-
CAFS_CommonC_G_012608	Down	79	26	3.03846	1.60334	0.0476942	1	-	-	GO:0003677(DNA binding)	-
CAFS_CommonC_G_033221	Down	94.15	31	3.0371	1.60269	0.0440131	1	GO:0042981(regulation of apoptotic process)	-	-	-
CAFS_CommonC_G_048546	Down	85	28	3.03571	1.60204	0.045005	1	-	-	-	-
CAFS_CommonC_G_049890	Down	88	29	3.03448	1.60145	0.0438272	1	-	-	GO:0005515(protein binding)	-
CAFS_CommonC_G_037749	Down	250.68	82.63	3.03376	1.60111	0.0342972	1	-	-	-	-
CAFS_CommonC_G_087441	Down	102.61	34	3.01794	1.59356	0.0465007	1	-	GO:0005856(cytoskeleton)	-	-
CAFS_CommonC_G_065233	Down	978.89	325.02	3.01178	1.59062	0.0291847	1	-	-	GO:0005515(protein binding)	-
CAFS_CommonC_G_002074	Down	111	36.97	3.00243	1.58613	0.0455163	1	-	-	-	-
CAFS_CommonC_G_075528	Down	135	45	3	1.58496	0.040848	1	-	-	-	-
CAFS_CommonC_G_011393	Down	132.58	44.31	2.9921	1.58116	0.0399636	1	-	-	GO:0005515(protein binding)	-
CAFS_CommonC_G_033561	Down	326.61	109.21	2.99066	1.58046	0.0335951	1	-	-	-	-
CAFS_CommonC_G_047227	Down	441.93	149	2.96597	1.56851	0.0333277	1	-	-	GO:0005515(protein binding)	-
CAFS_CommonC_G_052391	Down	233.66	78.87	2.9626	1.56686	0.0364403	1	GO:0006508(proteolysis)	-	GO:0004252(serine-type endopeptidase activity)	-
CAFS_CommonC_G_017085	Down	659.31	222.97	2.95694	1.56411	0.0334116	1	GO:0006457(protein folding)	-	GO:0005515(protein binding)	K09571 FKBP4_5; FK506-binding protein 4/5 [EC:5.2.1.8]
CAFS_CommonC_G_048560	Down	129.75	44.25	2.9322	1.55199	0.0448505	1	-	-	GO:0005515(protein binding)	-
CAFS_CommonC_G_004146	Down	161	55	2.92727	1.54956	0.0417637	1	-	-	-	-
CAFS_CommonC_G_090754	Down	190.23	65.09	2.92257	1.54724	0.0430602	1	GO:0016337(single organismal cell-cell adhesion)	GO:0016020(membrane)	GO:0005515(protein binding)	-
CAFS_CommonC_G_015722	Down	896.38	307.25	2.91743	1.5447	0.0342648	1	-	-	GO:0005515(protein binding)	-
CAFS_CommonC_G_028161	Down	386.32	133.12	2.90204	1.53707	0.0388162	1	-	-	-	-
CAFS_CommonC_G_061202	Down	152	53	2.86792	1.52001	0.0474406	1	-	-	GO:0005515(protein binding)	-
CAFS_CommonC_G_028488	Down	255.56	89.15	2.86663	1.51936	0.0426585	1	-	-	GO:0005509(calcium ion binding)	-
CAFS_CommonC_G_046942	Down	8851.28	3097.79	2.85729	1.51465	0.0362387	1	-	GO:0005861(troponin complex)	-	-
CAFS_CommonC_G_091483	Down	217.92	76.36	2.85385	1.51291	0.0440381	1	-	-	GO:0005515(protein binding)	-
CAFS_CommonC_G_022612	Down	632.67	226.3	2.79571	1.48322	0.0436922	1	-	-	GO:0005515(protein binding)	-
CAFS_CommonC_G_056381	Down	1195.88	432.14	2.76734	1.4685	0.0438702	1	GO:0006334(nucleosome assembly)	GO:0000786(nucleosome),GO:0005634(nucleus)	GO:0003677(DNA binding)	K11275 -
CAFS_CommonC_G_007862	Down	855.37	309.51	2.76363	1.46656	0.045667	1	-	-	GO:0005515(protein binding)	-
CAFS_CommonC_G_076792	Down	1380.06	507	2.72201	1.44467	0.0475008	1	-	-	GO:0005515(protein binding)	-
CAFS_CommonC_G_035486	Down	12150	4491	2.70541	1.43585	0.047632	1	GO:0015671(oxygen transport)	GO:0005833(hemoglobin complex)	GO:0005506(iron ion binding),GO:0019825(oxygen binding),GO:0020037(heme binding)	-
